# Supplementary material for: Construction and validation of a histone acetylation-related lncRNA prognosis signature for ovarian cancer
Source: Front Genet. 2022 Oct 12;13:934246. doi: 10.3389/fgene.2022.934246 (PMC9596759; doi:10.3389/fgene.2022.934246)
Supplement: Supplementary file 1 [file Table1.XLS]

## Sheet: net.network
The network data of histone acetylation-related genes and lncRNAs
HARG	lncRNA	cor	pvalue	Regulation
DPF1	LINC01224	0.329187	4.98231e-11	postive
HDAC7	AC092301.1	0.324775	9.27846e-11	postive
BRD3	LINC00592	-0.307576	9.53492e-10	negative
BPTF	LINC00592	-0.334187	2.43269e-11	negative
DPF1	AC011481.1	0.326412	7.37587e-11	postive
HDAC7	AL512306.3	0.319639	1.89007e-10	postive
TAF1	AL512306.3	0.3049	1.35207e-09	postive
HDAC10	AC008760.1	0.350351	2.18908e-12	postive
KAT2A	AC002128.1	0.354226	1.20371e-12	postive
BRD4	AC002128.1	0.312167	5.19449e-10	postive
BAZ2B	LEMD1-AS1	0.30053	2.37357e-09	postive
KAT8	AC093249.6	0.515222	4.39556e-27	postive
HDAC3	MIR3936HG	0.355231	1.02927e-12	postive
KAT8	TOLLIP-AS1	0.342305	7.38618e-12	postive
CREBBP	AC018946.1	-0.330289	4.25886e-11	negative
BRD2	AC098851.1	0.33546	2.02233e-11	postive
HDAC1	MRPL20-AS1	0.321638	1.43523e-10	postive
BPTF	AC006042.1	0.309841	7.07575e-10	postive
BAZ2B	AC006042.1	0.306956	1.03425e-09	postive
HDAC7	AL023803.1	-0.340087	1.02647e-11	negative
BAZ2B	AC087276.1	0.30649	1.09918e-09	postive
SMARCA4	LINC02195	-0.304098	1.50017e-09	negative
YEATS4	MYCNOS	0.300741	2.31026e-09	postive
EP300	AP000941.1	0.329712	4.62363e-11	postive
CREBBP	AP000941.1	0.318086	2.33734e-10	postive
HDAC7	AP000941.1	0.363165	2.93489e-13	postive
BAZ2B	AL136531.1	0.30091	2.26111e-09	postive
BRD4	PINK1-AS	0.340811	9.22193e-12	postive
SMARCA4	PINK1-AS	0.434384	7.12146e-19	postive
BRD2	AC016722.2	0.303446	1.63214e-09	postive
KAT2B	AC138904.1	-0.344505	5.31503e-12	negative
BRD4	AC024267.3	0.346964	3.6682e-12	postive
KAT6B	AC122129.1	0.325854	7.97774e-11	postive
BPTF	AC122129.1	0.347646	3.30745e-12	postive
BAZ2B	AC122129.1	0.351798	1.75279e-12	postive
BRD2	AC019185.1	0.315868	3.15937e-10	postive
ATAD2B	AC019185.1	0.323501	1.10835e-10	postive
KAT6B	AC124312.2	0.394187	1.53856e-15	postive
BPTF	AC124312.2	0.330098	4.37661e-11	postive
BAZ2B	AC124312.2	0.36624	1.7876e-13	postive
KAT2B	LINC01918	-0.309611	7.29444e-10	negative
TAF1	TRMT2B-AS1	0.351972	1.70634e-12	postive
KAT6B	AP000766.1	0.384817	7.97296e-15	postive
BAZ2B	AP000766.1	0.348697	2.81916e-12	postive
KAT2A	AC138956.1	0.31093	6.12454e-10	postive
CREBBP	AC138956.1	0.315604	3.27427e-10	postive
HDAC7	AC138956.1	0.41747	2.04379e-17	postive
BRD2	AC138956.1	0.35782	6.86087e-13	postive
TAF1	AC138956.1	0.382429	1.20266e-14	postive
KAT6A	AP005205.2	-0.310449	6.52859e-10	negative
EP300	AP005205.2	-0.366388	1.74529e-13	negative
CREBBP	AP005205.2	-0.308925	7.98584e-10	negative
HDAC7	AP005205.2	-0.406322	1.68783e-16	negative
BRD2	AP005205.2	-0.325513	8.36793e-11	negative
BRD4	AP005205.2	-0.36031	4.62838e-13	negative
BPTF	AP005205.2	-0.308116	8.88263e-10	negative
TAF1	AP005205.2	-0.453159	1.36704e-20	negative
SMARCA4	AP005205.2	-0.365489	2.01888e-13	negative
KAT2A	AC074117.1	0.379744	1.90154e-14	postive
CREBBP	AC074117.1	0.334718	2.25261e-11	postive
ATAD2B	AC074117.1	0.345939	4.28301e-12	postive
KAT2B	AC022034.1	0.408853	1.05242e-16	postive
SMARCA2	AC022034.1	0.343356	6.3131e-12	postive
HDAC10	AP005233.2	0.319123	2.02844e-10	postive
TAF1	ERICH6-AS1	-0.307685	9.39996e-10	negative
KAT2A	AC040162.3	0.339959	1.04612e-11	postive
HDAC10	AC040162.3	0.335916	1.89253e-11	postive
KAT2B	USP30-AS1	0.33785	1.42671e-11	postive
KAT6B	USP30-AS1	-0.334667	2.26933e-11	negative
PBRM1	USP30-AS1	-0.30778	9.28316e-10	negative
KAT2A	Z84485.1	0.348992	2.69499e-12	postive
BRD2	Z84485.1	0.32897	5.13825e-11	postive
BRD4	AC003956.1	0.491785	1.78535e-24	postive
BRD3	AL355574.1	0.381594	1.38743e-14	postive
KAT6A	AC023644.1	-0.334658	2.27217e-11	negative
EP300	AC023644.1	-0.344044	5.69592e-12	negative
CREBBP	AC023644.1	-0.388384	4.28821e-15	negative
HDAC10	AC023644.1	0.345527	4.55786e-12	postive
BRD2	AC023644.1	-0.35457	1.14094e-12	negative
BRD3	AC023644.1	-0.334925	2.18597e-11	negative
TAF1	AC023644.1	-0.370779	8.51538e-14	negative
PBRM1	AC023644.1	-0.3121	5.24115e-10	negative
KAT8	AC009506.1	0.30859	8.3454e-10	postive
BAZ2B	AC009506.1	0.513816	6.38627e-27	postive
KAT6B	DLG3-AS1	-0.338817	1.23794e-11	negative
EP300	DLG3-AS1	-0.307553	9.56362e-10	negative
CREBBP	DLG3-AS1	-0.414539	3.58759e-17	negative
HDAC4	DLG3-AS1	-0.326767	7.016e-11	negative
BRD4	DLG3-AS1	-0.323721	1.07494e-10	negative
BRD4	AC008764.6	0.42707	3.11193e-18	postive
KAT2A	AC023908.3	0.411939	5.88298e-17	postive
KAT8	SCOC-AS1	0.373157	5.74761e-14	postive
HDAC2	AC068580.1	-0.359746	5.06204e-13	negative
HDAC7	AC068580.1	0.368664	1.2049e-13	postive
YEATS4	AC068580.1	-0.355734	9.51581e-13	negative
YEATS4	AL133353.1	0.30217	1.92374e-09	postive
SMARCA2	AL133353.1	-0.308187	8.80004e-10	negative
ATAD2B	AP001001.1	0.338398	1.31647e-11	postive
KAT6B	AC131934.1	0.330434	4.17175e-11	postive
CREBBP	AC131934.1	0.303531	1.61436e-09	postive
HDAC7	AC131934.1	0.318221	2.29452e-10	postive
BRD4	AC131934.1	0.340556	9.57727e-12	postive
BAZ2B	AC131934.1	0.357984	6.68631e-13	postive
TAF1	AC098869.2	0.30548	1.25387e-09	postive
KAT6B	AC005871.1	0.307868	9.17665e-10	postive
HDAC7	AC005871.1	0.350353	2.18855e-12	postive
CREBBP	AC092718.5	0.369151	1.11257e-13	postive
BRD2	AC092718.5	0.308055	8.95422e-10	postive
KAT2A	AL021707.4	0.340624	9.48082e-12	postive
EP300	AL021707.4	0.388637	4.10279e-15	postive
BPTF	AC015845.1	0.413914	4.0425e-17	postive
CREBBP	AC007114.1	-0.307824	9.23048e-10	negative
HDAC4	AC007114.1	-0.337875	1.42159e-11	negative
BRD2	AC007114.1	-0.301459	2.10747e-09	negative
ATAD2B	AC007114.1	-0.303097	1.70735e-09	negative
BRD2	LINC02569	0.304202	1.48009e-09	postive
KAT6B	LINC01963	0.3055	1.25057e-09	postive
HDAC4	LINC01963	0.32929	4.90974e-11	postive
SMARCA4	LINC01963	0.314511	3.79424e-10	postive
KAT2A	AL133215.1	0.388642	4.09931e-15	postive
CREBBP	AL133215.1	0.315681	3.24011e-10	postive
HDAC4	AL133215.1	0.325582	8.28783e-11	postive
TAF1	AL133215.1	0.342224	7.476e-12	postive
KAT2A	AC010809.2	0.301712	2.04017e-09	postive
KAT8	TAF1A-AS1	0.331392	3.63776e-11	postive
SMARCA4	LINC01970	-0.305937	1.18147e-09	negative
KAT2B	AF127936.1	0.358969	5.72427e-13	postive
HDAC10	AP002807.1	0.35963	5.15592e-13	postive
BAZ2B	AL139353.2	0.302873	1.75729e-09	postive
KAT6A	AL133297.2	0.307451	9.69349e-10	postive
EP300	AL133297.2	0.318269	2.27974e-10	postive
CREBBP	AL133297.2	0.491916	1.72895e-24	postive
KAT2B	AC022509.2	0.32374	1.07213e-10	postive
HDAC5	AC022509.2	-0.309554	7.34938e-10	negative
HDAC2	AL359711.2	0.424763	4.91954e-18	postive
KAT2A	ARMC2-AS1	0.326687	7.0953e-11	postive
SMARCA2	LINC00858	-0.300735	2.31205e-09	negative
ATAD2B	AC073333.1	0.32645	7.33599e-11	postive
HDAC2	AC005486.1	-0.320651	1.64449e-10	negative
DPF3	AC005486.1	0.33685	1.65165e-11	postive
KAT8	LINC02453	0.328077	5.83122e-11	postive
EP300	LINC02453	-0.317666	2.47507e-10	negative
KAT6B	AC009095.1	0.322236	1.32119e-10	postive
CREBBP	AC009095.1	0.31305	4.61604e-10	postive
BRD2	AC009095.1	0.357524	7.18845e-13	postive
PBRM1	AC009095.1	0.314525	3.7868e-10	postive
KAT8	AL353807.2	0.312644	4.87375e-10	postive
KAT6A	AC007009.1	-0.317624	2.48931e-10	negative
CREBBP	AC007009.1	-0.307127	1.01136e-09	negative
BRD3	AC007009.1	-0.373219	5.68856e-14	negative
BRD2	AC116407.1	-0.308146	8.84793e-10	negative
BRD4	AC116407.1	-0.338473	1.30213e-11	negative
HDAC6	DLEU1	-0.302946	1.74091e-09	negative
HDAC7	DLEU1	-0.324105	1.01894e-10	negative
KAT2A	AP001628.1	0.348048	3.11161e-12	postive
HDAC7	AP001628.1	0.373071	5.82953e-14	postive
BRD4	AP001628.1	0.363646	2.71687e-13	postive
BPTF	AP001628.1	0.326593	7.19031e-11	postive
KAT2A	AC016586.1	0.391076	2.67241e-15	postive
KAT6A	AC016586.1	0.318238	2.28939e-10	postive
EP300	AC016586.1	0.366004	1.85718e-13	postive
CREBBP	AC016586.1	0.365321	2.07429e-13	postive
HDAC7	AC016586.1	0.491468	1.93071e-24	postive
BRD2	AC016586.1	0.386672	5.78052e-15	postive
BPTF	AC016586.1	0.305205	1.29961e-09	postive
TAF1	AC016586.1	0.34014	1.0185e-11	postive
PBRM1	AC016586.1	0.340013	1.03767e-11	postive
KAT2A	AL590729.1	0.375357	3.98316e-14	postive
EP300	AL590729.1	0.351305	1.89079e-12	postive
HDAC6	AL590729.1	0.30721	1.00037e-09	postive
HDAC7	AL590729.1	0.317754	2.44549e-10	postive
BRD2	AL590729.1	0.311562	5.63116e-10	postive
BRD4	AL590729.1	0.307321	9.85918e-10	postive
BPTF	AL590729.1	0.305573	1.23889e-09	postive
TAF1	AL590729.1	0.354208	1.20709e-12	postive
SMARCA4	AL360181.1	0.303696	1.58031e-09	postive
KAT2A	LINC02614	0.308424	8.53006e-10	postive
KAT2B	AC106820.4	-0.347687	3.28721e-12	negative
CREBBP	AC106820.4	0.399435	5.98226e-16	postive
HDAC2	AC106820.4	0.302482	1.84819e-09	postive
HDAC10	AC106820.4	-0.303279	1.66768e-09	negative
PBRM1	AC106820.4	0.326872	6.91309e-11	postive
ATAD2B	NCBP2-AS1	0.308073	8.93302e-10	postive
TAF1	NCBP2-AS1	0.371753	7.25219e-14	postive
KAT7	AC015802.4	0.304133	1.49348e-09	postive
BPTF	AC015802.4	0.304811	1.36786e-09	postive
HDAC7	AC025043.1	0.305785	1.20508e-09	postive
BAZ2B	AL157871.6	0.332822	2.96206e-11	postive
KAT2B	MIR181A2HG	-0.348765	2.78988e-12	negative
KAT8	AC109449.1	0.365734	1.94017e-13	postive
KAT2A	SLC25A25-AS1	0.367591	1.43526e-13	postive
HDAC7	SLC25A25-AS1	0.442022	1.46866e-19	postive
BPTF	SLC25A25-AS1	0.315973	3.11452e-10	postive
TAF1	SLC25A25-AS1	0.34324	6.42392e-12	postive
YEATS4	LINC02454	0.374313	4.7416e-14	postive
KAT6A	AL049840.2	0.323724	1.07455e-10	postive
EP300	AL049840.2	0.350137	2.26224e-12	postive
HDAC2	AL049840.2	-0.33568	1.95889e-11	negative
HDAC7	AL049840.2	0.356933	7.8877e-13	postive
TAF1	AL049840.2	0.399901	5.49659e-16	postive
SMARCA2	AL049840.2	0.305073	1.32207e-09	postive
KAT2A	RNF139-AS1	0.348912	2.72824e-12	postive
HAT1	DEPDC1-AS1	0.316954	2.72673e-10	postive
EP300	DEPDC1-AS1	-0.381056	1.52085e-14	negative
CREBBP	DEPDC1-AS1	-0.431137	1.37658e-18	negative
HDAC4	DEPDC1-AS1	-0.311365	5.78063e-10	negative
HDAC5	DEPDC1-AS1	-0.355593	9.72836e-13	negative
HDAC7	DEPDC1-AS1	-0.328259	5.68292e-11	negative
BRD2	DEPDC1-AS1	-0.300524	2.37531e-09	negative
BPTF	DEPDC1-AS1	-0.306724	1.06614e-09	negative
YEATS4	DEPDC1-AS1	0.307772	9.29309e-10	postive
TAF1	AP001893.1	0.335232	2.09048e-11	postive
BRD4	AC010422.2	0.489857	2.86797e-24	postive
SMARCA4	AC010422.2	0.42904	2.09942e-18	postive
KAT2A	AL139099.2	0.392338	2.13764e-15	postive
BRD2	AL139099.2	0.303616	1.59671e-09	postive
BPTF	AL139099.2	0.32344	1.11788e-10	postive
HDAC7	EFCAB14-AS1	0.310512	6.4736e-10	postive
HDAC2	AC010768.2	-0.304204	1.47986e-09	negative
HDAC10	AC010768.2	0.422534	7.62986e-18	postive
BRD3	RGMB-AS1	-0.322245	1.31962e-10	negative
BRD3	AC010210.1	-0.309068	7.8359e-10	negative
TAF1	PIK3CD-AS2	-0.326368	7.42174e-11	negative
KAT8	INTS6-AS1	0.34513	4.83833e-12	postive
HDAC2	TRAF3IP2-AS1	0.620705	9.66399e-42	postive
DPF3	TRAF3IP2-AS1	-0.335485	2.01505e-11	negative
HDAC1	AL513327.1	0.388979	3.86455e-15	postive
EP300	TMEM99	-0.322549	1.26514e-10	negative
HDAC10	AC004000.1	0.317623	2.4896e-10	postive
YEATS4	AC092368.3	-0.30995	6.97431e-10	negative
KAT6A	AC005884.2	-0.413586	4.3031e-17	negative
EP300	AC005884.2	-0.400851	4.62298e-16	negative
CREBBP	AC005884.2	-0.349212	2.60608e-12	negative
BRD2	AC005884.2	-0.386897	5.55878e-15	negative
BRD3	AC005884.2	-0.426994	3.15988e-18	negative
ATAD2B	AC005884.2	-0.371924	7.0497e-14	negative
TAF1	AC005884.2	-0.461492	2.18312e-21	negative
PBRM1	AC005884.2	-0.337752	1.4474e-11	negative
EP300	AC100788.1	0.31514	3.4859e-10	postive
BPTF	AC100788.1	0.305111	1.31548e-09	postive
KAT2A	YEATS2-AS1	0.309848	7.06901e-10	postive
EP300	YEATS2-AS1	0.358611	6.05671e-13	postive
CREBBP	YEATS2-AS1	0.305814	1.20061e-09	postive
HDAC7	YEATS2-AS1	0.377743	2.66797e-14	postive
BRD2	YEATS2-AS1	0.365994	1.86043e-13	postive
BRD4	YEATS2-AS1	0.317344	2.58599e-10	postive
BPTF	YEATS2-AS1	0.338083	1.37888e-11	postive
ATAD2B	YEATS2-AS1	0.353708	1.30441e-12	postive
TAF1	YEATS2-AS1	0.426138	3.7464e-18	postive
PBRM1	YEATS2-AS1	0.338889	1.22479e-11	postive
CREBBP	MHENCR	-0.317812	2.42628e-10	negative
HDAC4	MHENCR	-0.339455	1.12688e-11	negative
HDAC10	MHENCR	0.305147	1.30936e-09	postive
BRD3	MHENCR	-0.302	1.96633e-09	negative
KAT6A	AL445524.1	-0.400235	5.1718e-16	negative
EP300	AL445524.1	-0.36511	2.14626e-13	negative
CREBBP	AL445524.1	-0.459776	3.19773e-21	negative
HDAC7	AL445524.1	-0.313272	4.48103e-10	negative
BRD2	AL445524.1	-0.348019	3.1254e-12	negative
BRD3	AL445524.1	-0.415902	2.7635e-17	negative
TAF1	AL445524.1	-0.417889	1.88496e-17	negative
SMARCA2	AL445524.1	-0.382396	1.20936e-14	negative
KAT2B	LINC00665	-0.308401	8.55547e-10	negative
EP300	AL391832.2	-0.314829	3.63499e-10	negative
HDAC5	AL391832.2	-0.325335	8.57952e-11	negative
BPTF	AL391832.2	-0.314606	3.74574e-10	negative
BRD2	AC078778.1	0.314733	3.68249e-10	postive
TAF1	AC013270.1	-0.306832	1.05118e-09	negative
HDAC7	AC010761.4	0.342423	7.25698e-12	postive
BRD2	AC010761.4	0.303861	1.54697e-09	postive
YEATS4	AC138028.2	-0.329743	4.60354e-11	negative
KAT8	HDAC4-AS1	0.326246	7.54952e-11	postive
EP300	HDAC4-AS1	-0.302312	1.8889e-09	negative
CREBBP	HDAC4-AS1	-0.309895	7.02551e-10	negative
BRD2	HDAC4-AS1	-0.328859	5.21994e-11	negative
BRD3	HDAC4-AS1	-0.30525	1.2919e-09	negative
ATAD2B	HDAC4-AS1	-0.349671	2.42939e-12	negative
TAF1	HDAC4-AS1	-0.322421	1.28766e-10	negative
CREBBP	AL645504.1	0.306114	1.1545e-09	postive
HDAC10	AC006547.1	0.317064	2.68614e-10	postive
YEATS4	AC006547.1	-0.301382	2.12855e-09	negative
HDAC7	MUC20-OT1	0.309058	7.84662e-10	postive
KAT6B	KCNQ1OT1	0.392483	2.08339e-15	postive
BRD4	KCNQ1OT1	0.398287	7.36514e-16	postive
BPTF	KCNQ1OT1	0.325958	7.86208e-11	postive
BAZ2B	KCNQ1OT1	0.30536	1.2736e-09	postive
SMARCA4	KCNQ1OT1	0.342033	7.69139e-12	postive
KAT6B	AL133355.1	0.379511	1.97819e-14	postive
CREBBP	AL133355.1	0.338034	1.3888e-11	postive
SMARCA4	AL133355.1	0.328014	5.88391e-11	postive
KAT2A	AC025165.1	0.328327	5.62866e-11	postive
BAZ2B	AC025165.1	0.302957	1.73855e-09	postive
HDAC2	HDAC2-AS2	0.474145	1.22114e-22	postive
HDAC7	AC073896.3	0.308993	7.91411e-10	postive
TAF1	AC073896.3	0.323722	1.07484e-10	postive
BRD3	AC138230.1	-0.323404	1.12337e-10	negative
HDAC2	AC104041.1	0.322097	1.34693e-10	postive
SMARCA2	AC104041.1	-0.394437	1.47129e-15	negative
BPTF	AC145207.8	0.320307	1.7243e-10	postive
TAF1	AC145207.8	0.303368	1.64878e-09	postive
CREBBP	AF196972.1	-0.320683	1.63738e-10	negative
HDAC7	DCXR-DT	-0.31022	6.72927e-10	negative
KAT2B	AC021087.4	-0.357944	6.72843e-13	negative
HDAC2	AC021087.4	0.310709	6.30658e-10	postive
KAT7	AC018521.6	0.431298	1.33261e-18	postive
BRD2	AC018521.6	0.316579	2.86931e-10	postive
TAF1	AC018521.6	0.331453	3.6058e-11	postive
PBRM1	AC018521.6	0.313867	4.1371e-10	postive
HDAC2	ZSCAN16-AS1	0.305841	1.19635e-09	postive
HDAC7	ZSCAN16-AS1	-0.41128	6.66486e-17	negative
BRD3	ZSCAN16-AS1	-0.326506	7.27845e-11	negative
TAF1	ZSCAN16-AS1	-0.399584	5.82202e-16	negative
SMARCA2	ZSCAN16-AS1	-0.301897	1.99243e-09	negative
BRD3	LINC00654	0.307413	9.74161e-10	postive
SIRT2	AC022144.1	0.400916	4.5686e-16	postive
KAT8	HHLA3	0.342947	6.71158e-12	postive
BRD2	HHLA3	-0.327519	6.31006e-11	negative
PBRM1	HHLA3	-0.30612	1.15354e-09	negative
HDAC3	TMEM161B-AS1	0.360719	4.3371e-13	postive
BRD3	TMEM161B-AS1	-0.308473	8.475e-10	negative
KAT8	CD27-AS1	0.352254	1.63353e-12	postive
ATAD2B	CD27-AS1	-0.310326	6.63568e-10	negative
KAT8	LINC01569	0.352204	1.64624e-12	postive
CREBBP	MIR497HG	-0.300859	2.2758e-09	negative
SMARCA4	MIR497HG	-0.311399	5.75473e-10	negative
HDAC7	EXOC3-AS1	-0.326118	7.68661e-11	negative
HDAC7	AC023906.5	0.344454	5.35578e-12	postive
BRD2	AC023906.5	0.318643	2.16626e-10	postive
ATAD2B	AC023906.5	0.331427	3.6194e-11	postive
TAF1	AC023906.5	0.33539	2.0433e-11	postive
KAT6A	AC107027.3	0.345382	4.65799e-12	postive
KAT6B	AC107027.3	0.310956	6.10355e-10	postive
BRD3	AC107027.3	0.355812	9.40046e-13	postive
PBRM1	AC107027.3	0.304194	1.48171e-09	postive
TAF1	AL136307.1	-0.33808	1.37937e-11	negative
SMARCA2	AL136307.1	-0.371429	7.65067e-14	negative
KAT2A	AC008870.2	0.38088	1.56722e-14	postive
HAT1	SNHG22	-0.307211	1.00029e-09	negative
ATAD2B	LINC02447	-0.320628	1.64978e-10	negative
KAT2A	AC106820.5	0.330992	3.85174e-11	postive
KAT6A	AC106820.5	0.333063	2.86129e-11	postive
CREBBP	AC106820.5	0.491492	1.91912e-24	postive
HDAC5	AC106820.5	0.354139	1.22e-12	postive
BRD2	AC106820.5	0.30071	2.31955e-09	postive
BRD3	AC106820.5	0.33636	1.77409e-11	postive
KAT6B	LAMC1-AS1	0.329595	4.70129e-11	postive
EP300	LAMC1-AS1	0.341013	8.94971e-12	postive
CREBBP	LAMC1-AS1	0.304521	1.42017e-09	postive
HDAC7	LAMC1-AS1	0.364019	2.55871e-13	postive
BPTF	LAMC1-AS1	0.399327	6.10019e-16	postive
ATAD2B	LAMC1-AS1	0.305373	1.27145e-09	postive
BAZ2B	LAMC1-AS1	0.316623	2.85209e-10	postive
TAF1	LAMC1-AS1	0.301116	2.20217e-09	postive
KAT2A	AC087500.1	0.414845	3.38433e-17	postive
KAT6A	AP003392.3	-0.347652	3.30475e-12	negative
EP300	AP003392.3	-0.302748	1.78598e-09	negative
CREBBP	AP003392.3	-0.364576	2.33941e-13	negative
HDAC4	AP003392.3	-0.316054	3.08055e-10	negative
BRD2	AP003392.3	-0.313685	4.23982e-10	negative
BRD3	AP003392.3	-0.400803	4.66328e-16	negative
TAF1	AP003392.3	-0.442613	1.29769e-19	negative
PBRM1	AP003392.3	-0.307128	1.01116e-09	negative
EP300	AC116049.1	-0.319432	1.94443e-10	negative
HDAC10	AC116049.1	0.30854	8.40134e-10	postive
BRD3	AC116049.1	-0.395271	1.26758e-15	negative
KAT2B	SNHG17	-0.311611	5.59397e-10	negative
KAT6A	AL161781.1	-0.308627	8.30566e-10	negative
EP300	AL161781.1	-0.397477	8.52689e-16	negative
CREBBP	AL161781.1	-0.35212	1.6679e-12	negative
BRD2	AL161781.1	-0.33411	2.45964e-11	negative
BRD3	AL161781.1	-0.320629	1.64947e-10	negative
TAF1	AL161781.1	-0.379812	1.87957e-14	negative
HDAC7	ARHGEF26-AS1	-0.347567	3.34745e-12	negative
HDAC7	AC116903.2	0.400749	4.70999e-16	postive
TAF1	AC116903.2	0.339533	1.1139e-11	postive
KAT8	AL445645.1	0.312737	4.81381e-10	postive
CREBBP	AC023830.1	0.414706	3.47546e-17	postive
BRD2	AC023830.1	0.319218	2.00232e-10	postive
KAT2A	AC020915.2	0.35393	1.26039e-12	postive
KAT2A	AC245884.8	0.363108	2.96192e-13	postive
HDAC10	MIRLET7BHG	0.558944	1.58219e-32	postive
YEATS4	MIRLET7BHG	-0.323793	1.06419e-10	negative
KAT2A	AC018653.3	0.375696	3.76359e-14	postive
CREBBP	AC018653.3	0.385541	7.03419e-15	postive
HDAC7	AC018653.3	0.373618	5.32351e-14	postive
BRD2	AC018653.3	0.305652	1.22614e-09	postive
CREBBP	AC026304.1	-0.353399	1.36862e-12	negative
HDAC4	AC026304.1	-0.380931	1.55354e-14	negative
BRD2	AC026304.1	-0.339457	1.12645e-11	negative
TAF1	AC026304.1	-0.392128	2.21873e-15	negative
KAT8	NDUFV2-AS1	0.307269	9.92635e-10	postive
CREBBP	AC087311.1	-0.322003	1.36447e-10	negative
BRD2	AC087311.1	-0.358165	6.49855e-13	negative
BPTF	AC087311.1	-0.336631	1.70532e-11	negative
ATAD2B	AC087311.1	-0.330082	4.38658e-11	negative
BAZ2B	AC087311.1	-0.371716	7.29626e-14	negative
BPTF	AL161793.1	0.361696	3.71207e-13	postive
BRD3	C8orf37-AS1	-0.318337	2.25853e-10	negative
HDAC10	AL132655.2	0.328379	5.58751e-11	postive
CREBBP	AC008747.1	-0.305374	1.27139e-09	negative
HDAC7	PAX8-AS1	0.352542	1.56255e-12	postive
SMARCA2	LINC01357	-0.368909	1.15751e-13	negative
BRD4	AC005546.1	0.527278	1.6608e-28	postive
SMARCA4	AC005546.1	0.371917	7.05758e-14	postive
BRD4	AL355482.1	0.32153	1.45673e-10	postive
TAF1	AC019171.1	-0.32393	1.04414e-10	negative
KAT6A	LINC00853	-0.316052	3.0814e-10	negative
EP300	LINC00853	-0.304906	1.35111e-09	negative
CREBBP	LINC00853	-0.338674	1.26414e-11	negative
BRD3	LINC00853	-0.357206	7.55644e-13	negative
BRD4	LINC00853	-0.310021	6.9088e-10	negative
BPTF	LINC00853	-0.331229	3.72323e-11	negative
SMARCA4	LINC00853	-0.342421	7.25974e-12	negative
PBRM1	LINC00853	-0.363902	2.60728e-13	negative
HDAC7	AC036108.3	0.371489	7.57447e-14	postive
BRD2	AC036108.3	0.305454	1.25821e-09	postive
TAF1	AC036108.3	0.442238	1.40388e-19	postive
KAT6A	AL157392.3	0.332589	3.06311e-11	postive
KAT6B	AL157392.3	0.334137	2.45008e-11	postive
CREBBP	AL157392.3	0.396898	9.46343e-16	postive
HDAC4	AL157392.3	0.335572	1.9897e-11	postive
BRD2	AL157392.3	0.327693	6.15712e-11	postive
BPTF	AL157392.3	0.302182	1.9209e-09	postive
ATAD2B	AL157392.3	0.330129	4.35726e-11	postive
TAF1	AL157392.3	0.350136	2.26254e-12	postive
PBRM1	AL157392.3	0.323659	1.0842e-10	postive
KAT2A	MCCC1-AS1	0.345515	4.56599e-12	postive
HDAC7	RAI1-AS1	0.314352	3.87644e-10	postive
KAT8	ZNF213-AS1	0.486405	6.64883e-24	postive
CREBBP	ZNF213-AS1	0.320356	1.71257e-10	postive
TAF1	AL139220.2	-0.302425	1.86181e-09	negative
KAT6A	AL133260.1	-0.345292	4.72216e-12	negative
EP300	AL133260.1	-0.403493	2.84833e-16	negative
CREBBP	AL133260.1	-0.370792	8.49798e-14	negative
HDAC6	AL133260.1	-0.305692	1.21983e-09	negative
BRD2	AL133260.1	-0.380831	1.58036e-14	negative
BRD3	AL133260.1	-0.393237	1.82209e-15	negative
ATAD2B	AL133260.1	-0.348177	3.05116e-12	negative
TAF1	AL133260.1	-0.454032	1.13064e-20	negative
EP300	AC126755.1	0.372796	6.10189e-14	postive
CREBBP	AC126755.1	0.376893	3.07847e-14	postive
HDAC4	AC126755.1	0.338684	1.26224e-11	postive
HDAC7	AC126755.1	0.312316	5.09232e-10	postive
BRD2	AC126755.1	0.33256	3.07601e-11	postive
BRD3	AC126755.1	0.300914	2.25979e-09	postive
TAF1	AC126755.1	0.335635	1.97176e-11	postive
BPTF	AC134407.1	0.535295	1.74657e-29	postive
KAT8	AL137802.2	0.443123	1.16587e-19	postive
HDAC5	AC022916.1	0.300499	2.38308e-09	postive
KAT8	MAN1B1-DT	0.375294	4.0256e-14	postive
BPTF	AC022167.4	-0.310776	6.25096e-10	negative
SMARCA4	AC022167.4	-0.352083	1.67729e-12	negative
KAT2A	AC090739.1	0.314783	3.65744e-10	postive
KAT6A	AC090739.1	0.459787	3.19007e-21	postive
BPTF	AC090739.1	0.373676	5.27224e-14	postive
KAT8	AC010894.2	0.441818	1.53282e-19	postive
EP300	AC010894.2	-0.345845	4.34391e-12	negative
CREBBP	AC010894.2	-0.300076	2.51496e-09	negative
HDAC7	AC010894.2	-0.404089	2.55228e-16	negative
BRD2	AC010894.2	-0.323346	1.13253e-10	negative
TAF1	AC010894.2	-0.442439	1.34594e-19	negative
PBRM1	AC010894.2	-0.333501	2.68625e-11	negative
HDAC7	AP001363.1	0.322881	1.2082e-10	postive
PBRM1	AC002401.2	0.30782	9.23552e-10	postive
TAF1	COL4A2-AS1	0.306188	1.14344e-09	postive
EP300	AL450468.1	-0.304292	1.46294e-09	negative
BRD4	AL450468.1	-0.316568	2.87347e-10	negative
HDAC7	AC091153.2	0.316238	3.00487e-10	postive
KAT2A	LINC00265	0.372023	6.93567e-14	postive
EP300	LINC00265	0.343493	6.18566e-12	postive
CREBBP	LINC00265	0.388635	4.10396e-15	postive
HDAC4	LINC00265	0.357082	7.7045e-13	postive
HDAC6	LINC00265	0.335277	2.07708e-11	postive
HDAC7	LINC00265	0.431585	1.25748e-18	postive
BRD2	LINC00265	0.31117	5.93201e-10	postive
BRD4	LINC00265	0.384099	9.02524e-15	postive
TAF1	LINC00265	0.3278	6.06487e-11	postive
SMARCA4	LINC00265	0.397899	7.901e-16	postive
HDAC8	AL603839.2	0.304005	1.51834e-09	postive
KAT2A	AC008737.1	0.361136	4.05899e-13	postive
EP300	AC008737.1	0.329308	4.8971e-11	postive
CREBBP	AC008737.1	0.377279	2.8847e-14	postive
HDAC7	AC008737.1	0.367244	1.51877e-13	postive
BRD2	AC008737.1	0.46083	2.53024e-21	postive
BRD4	AC008737.1	0.453744	1.20372e-20	postive
BPTF	AC008737.1	0.394717	1.39964e-15	postive
TAF1	AC008737.1	0.307838	9.2135e-10	postive
SMARCA4	AC008737.1	0.352801	1.50125e-12	postive
EP300	AL441992.1	-0.349963	2.32329e-12	negative
CREBBP	AL441992.1	-0.372785	6.11337e-14	negative
HDAC4	AL441992.1	-0.30173	2.03551e-09	negative
BRD2	AL441992.1	-0.35473	1.11297e-12	negative
BPTF	AL441992.1	-0.348837	2.75924e-12	negative
SMARCA4	AC008543.4	0.320602	1.65573e-10	postive
HDAC2	TMPO-AS1	0.316984	2.71551e-10	postive
YEATS4	TMPO-AS1	0.374056	4.94915e-14	postive
SMARCA2	TMPO-AS1	-0.31532	3.40221e-10	negative
DPF1	TMPO-AS1	0.344539	5.28769e-12	postive
KAT2A	AC055855.1	0.312173	5.19059e-10	postive
HDAC7	AC055855.1	0.321388	1.4856e-10	postive
TAF1	AC055855.1	0.326898	6.88816e-11	postive
KAT8	AC109347.1	0.36479	2.25982e-13	postive
TAF1	XIST	0.335418	2.03473e-11	postive
BPTF	AC015802.3	0.323213	1.1536e-10	postive
HDAC7	AL512306.2	0.303946	1.53005e-09	postive
BPTF	AL512306.2	0.339639	1.09664e-11	postive
KAT8	LINC00339	0.358603	6.06426e-13	postive
EP300	LINC00339	-0.313192	4.52924e-10	negative
TAF1	LINC00339	-0.307595	9.51216e-10	negative
KAT6A	LINC00641	0.352462	1.58193e-12	postive
CREBBP	LINC00641	0.313913	4.1121e-10	postive
HDAC4	LINC00641	0.369276	1.08993e-13	postive
BRD3	LINC00641	0.317118	2.66665e-10	postive
EP300	AC118553.1	-0.341352	8.5111e-12	negative
CREBBP	AC118553.1	-0.323008	1.18706e-10	negative
BRD2	AC118553.1	-0.315626	3.26436e-10	negative
BRD3	AC118553.1	-0.325371	8.537e-11	negative
TAF1	AC118553.1	-0.317926	2.38897e-10	negative
PBRM1	AC118553.1	-0.342706	6.95759e-12	negative
KAT2A	SH3BP5-AS1	0.396427	1.03012e-15	postive
HDAC7	SH3BP5-AS1	0.381779	1.34415e-14	postive
BPTF	SH3BP5-AS1	0.302416	1.86378e-09	postive
HDAC1	MATN1-AS1	0.303401	1.64171e-09	postive
HDAC10	MATN1-AS1	0.326255	7.54069e-11	postive
KAT2A	LINC01424	0.334496	2.32616e-11	postive
HDAC2	AC025575.2	0.325887	7.94043e-11	postive
KAT2A	AC087289.2	0.364758	2.27176e-13	postive
HDAC7	AC087289.2	0.405204	2.07686e-16	postive
BPTF	AC087289.2	0.44126	1.72231e-19	postive
TAF1	AC087289.2	0.32462	9.48256e-11	postive
KAT2A	AC009120.2	0.382005	1.29315e-14	postive
HDAC7	AC009120.2	0.308942	7.96801e-10	postive
BAZ2B	AC009120.2	0.324021	1.03087e-10	postive
KAT6A	AL135791.1	0.341232	8.66401e-12	postive
KAT8	DICER1-AS1	0.367927	1.35874e-13	postive
KAT2A	AC018816.1	-0.31024	6.71155e-10	negative
CREBBP	AC018816.1	-0.320205	1.7485e-10	negative
BRD2	AC018816.1	-0.332579	3.06771e-11	negative
KAT2A	MIR4435-2HG	-0.346908	3.69932e-12	negative
KAT6A	MIR4435-2HG	-0.341006	8.95852e-12	negative
KAT6B	MIR4435-2HG	-0.368999	1.14065e-13	negative
EP300	MIR4435-2HG	-0.342411	7.27022e-12	negative
CREBBP	MIR4435-2HG	-0.428575	2.30446e-18	negative
HDAC4	MIR4435-2HG	-0.353724	1.30131e-12	negative
HDAC6	MIR4435-2HG	-0.336763	1.67277e-11	negative
BRD2	MIR4435-2HG	-0.389337	3.62892e-15	negative
BRD3	MIR4435-2HG	-0.318649	2.16433e-10	negative
BRD4	MIR4435-2HG	-0.392617	2.03443e-15	negative
TAF1	MIR4435-2HG	-0.417679	1.9629e-17	negative
SMARCA4	MIR4435-2HG	-0.383329	1.03043e-14	negative
PBRM1	MIR4435-2HG	-0.356029	9.08692e-13	negative
KAT6B	AC024075.3	0.317226	2.62795e-10	postive
BRD4	AC024075.3	0.61026	4.86435e-40	postive
BAZ2B	AC024075.3	0.347511	3.37605e-12	postive
SMARCA4	AC024075.3	0.43478	6.56868e-19	postive
PBRM1	AC024075.3	0.306454	1.10441e-09	postive
KAT6A	NCK1-DT	-0.365107	2.14718e-13	negative
HDAC4	NCK1-DT	-0.319318	1.97489e-10	negative
BRD3	NCK1-DT	-0.439594	2.43643e-19	negative
BPTF	NCK1-DT	-0.315155	3.47861e-10	negative
TAF1	NCK1-DT	-0.393813	1.64462e-15	negative
SMARCA2	NCK1-DT	-0.305814	1.2005e-09	negative
SMARCA4	NCK1-DT	-0.3036	1.60003e-09	negative
SMARCA4	LINC02370	0.314133	3.992e-10	postive
HDAC7	AC073288.2	0.300493	2.38463e-09	postive
KAT2A	AC116552.1	0.301102	2.20617e-09	postive
CREBBP	AC116552.1	0.320036	1.78956e-10	postive
HDAC7	AC116552.1	0.314796	3.65147e-10	postive
BRD2	AC116552.1	0.30105	2.22093e-09	postive
SMARCA2	LINC00623	-0.330575	4.08828e-11	negative
EP300	AL021707.3	0.365219	2.10878e-13	postive
HDAC7	AL021707.3	0.416167	2.6268e-17	postive
YEATS4	AL021707.3	-0.312485	4.97885e-10	negative
HDAC7	AL513008.1	0.408635	1.09626e-16	postive
BRD2	AL513008.1	0.403076	3.07534e-16	postive
KAT2A	AC005387.1	0.333844	2.55611e-11	postive
KAT8	AC009171.2	0.312756	4.80159e-10	postive
ATAD2B	AC009171.2	-0.326952	6.83571e-11	negative
TAF1	AC009171.2	-0.327595	6.24266e-11	negative
SMARCA4	AC009171.2	-0.409973	8.52748e-17	negative
PBRM1	AC009171.2	-0.331199	3.73926e-11	negative
HDAC2	AC010275.1	0.318772	2.12824e-10	postive
DPF3	AC010275.1	-0.300477	2.38975e-09	negative
CREBBP	AC139887.1	0.302478	1.84903e-09	postive
KAT8	COA6-AS1	0.359665	5.12694e-13	postive
BRD3	COA6-AS1	-0.351962	1.7089e-12	negative
TAF1	COA6-AS1	-0.337214	1.56596e-11	negative
HAT1	IDH1-AS1	0.324036	1.02884e-10	postive
EP300	IDH1-AS1	-0.348437	2.93276e-12	negative
CREBBP	IDH1-AS1	-0.327449	6.37327e-11	negative
HDAC7	IDH1-AS1	-0.376348	3.37377e-14	negative
TAF1	IDH1-AS1	-0.346885	3.71206e-12	negative
KAT2A	AP001029.1	0.373279	5.63195e-14	postive
HDAC10	AL121672.1	0.343447	6.22797e-12	postive
HAT1	AC020558.2	-0.30373	1.5733e-09	negative
KAT2A	AC020558.2	0.510406	1.56916e-26	postive
CREBBP	AC020558.2	0.363136	2.94863e-13	postive
HDAC7	AC020558.2	0.307813	9.24374e-10	postive
BRD2	AC020558.2	0.361653	3.738e-13	postive
BRD4	AC020558.2	0.357095	7.6897e-13	postive
HDAC2	REV3L-IT1	0.406689	1.57645e-16	postive
KAT2A	AP001107.4	0.385136	7.54588e-15	postive
KAT2A	AC104564.3	0.34269	6.97363e-12	postive
YEATS4	UBE2E1-AS1	0.306375	1.11577e-09	postive
EP300	AC131953.1	0.316343	2.96226e-10	postive
CREBBP	AC131953.1	0.33898	1.20854e-11	postive
KAT2A	ASB16-AS1	0.380866	1.57088e-14	postive
HDAC5	ASB16-AS1	0.370647	8.70258e-14	postive
TAF1	WASHC5-AS1	0.347465	3.39982e-12	postive
BPTF	AC087222.1	0.313169	4.54338e-10	postive
KAT2A	AC053513.1	0.342897	6.76187e-12	postive
EP300	AC053513.1	0.320177	1.75526e-10	postive
CREBBP	AC053513.1	0.364554	2.34772e-13	postive
HDAC7	AC053513.1	0.318842	2.10802e-10	postive
BRD2	AC053513.1	0.32226	1.31682e-10	postive
HDAC6	INE1	0.450665	2.3441e-20	postive
HDAC7	INE1	0.333546	2.66856e-11	postive
TAF1	INE1	0.33412	2.4562e-11	postive
KAT6A	SPINT1-AS1	-0.340126	1.0206e-11	negative
EP300	SPINT1-AS1	-0.345761	4.39928e-12	negative
CREBBP	SPINT1-AS1	-0.371245	7.88633e-14	negative
HDAC5	SPINT1-AS1	-0.365142	2.13522e-13	negative
BRD3	SPINT1-AS1	-0.353156	1.42112e-12	negative
BRD4	SPINT1-AS1	-0.367672	1.41643e-13	negative
SMARCA4	SPINT1-AS1	-0.305622	1.23089e-09	negative
PBRM1	SPINT1-AS1	-0.374814	4.36178e-14	negative
KAT2A	AC000120.1	0.301642	2.05871e-09	postive
KAT6B	AC000120.1	0.314667	3.7153e-10	postive
EP300	AC000120.1	0.329109	5.03811e-11	postive
CREBBP	AC000120.1	0.381354	1.44549e-14	postive
HDAC7	AC000120.1	0.343649	6.04297e-12	postive
BRD2	AC000120.1	0.382487	1.19078e-14	postive
BRD4	AC000120.1	0.324466	9.6884e-11	postive
BPTF	AC000120.1	0.356506	8.4328e-13	postive
ATAD2B	AC000120.1	0.336968	1.62345e-11	postive
TAF1	AC000120.1	0.413367	4.48598e-17	postive
SMARCA4	AC000120.1	0.307481	9.65461e-10	postive
PBRM1	AC000120.1	0.366074	1.83646e-13	postive
BRD2	AL357874.2	0.308657	8.27213e-10	postive
SMARCA2	AC022031.2	-0.319041	2.05149e-10	negative
EP300	LINC02029	-0.311212	5.89967e-10	negative
CREBBP	LINC02029	-0.402499	3.41945e-16	negative
BRD2	LINC02029	-0.325257	8.6735e-11	negative
ATAD2B	AL139807.1	0.378538	2.3328e-14	postive
BPTF	KDM7A-DT	-0.314237	3.93675e-10	negative
KAT2B	PCED1B-AS1	0.341663	8.12649e-12	postive
KAT6B	PCED1B-AS1	-0.313738	4.20974e-10	negative
BRD4	PCED1B-AS1	-0.300604	2.35124e-09	negative
BPTF	PCED1B-AS1	-0.31862	2.17295e-10	negative
ATAD2B	PCED1B-AS1	-0.327283	6.52357e-11	negative
SMARCA4	PCED1B-AS1	-0.364112	2.52069e-13	negative
HDAC2	LINC02428	0.439801	2.334e-19	postive
YEATS4	LINC02428	0.320071	1.78119e-10	postive
DPF3	LINC02428	-0.383228	1.0486e-14	negative
SMARCA2	LINC02428	-0.325928	7.89473e-11	negative
KAT2A	SLC16A1-AS1	0.308516	8.42772e-10	postive
KAT2A	AL031714.1	0.34512	4.84598e-12	postive
EP300	AL031714.1	0.305756	1.20961e-09	postive
CREBBP	AL031714.1	0.515442	4.14466e-27	postive
HDAC6	AL031714.1	0.367536	1.44823e-13	postive
HDAC7	AL031714.1	0.343957	5.77033e-12	postive
BRD2	AL031714.1	0.342134	7.57662e-12	postive
PBRM1	AL031714.1	0.309301	7.59886e-10	postive
KAT2B	LINC01143	-0.379702	1.91511e-14	negative
HDAC2	LINC01143	0.301611	2.06691e-09	postive
KAT2A	AC005288.1	0.305961	1.17775e-09	postive
KAT6A	AC005288.1	0.38987	3.30484e-15	postive
KAT7	AC005288.1	0.387607	4.91211e-15	postive
EP300	AC005288.1	0.386312	6.1536e-15	postive
CREBBP	AC005288.1	0.370539	8.85947e-14	postive
HDAC5	AC005288.1	0.336833	1.65576e-11	postive
BRD3	AC005288.1	0.342946	6.71226e-12	postive
BPTF	AC005288.1	0.345206	4.78319e-12	postive
TAF1	AC005288.1	0.367752	1.39812e-13	postive
PBRM1	AC005288.1	0.368154	1.30951e-13	postive
KAT8	RB1-DT	0.356924	7.89842e-13	postive
BAZ2B	AC080162.1	0.317673	2.47276e-10	postive
BPTF	THOC7-AS1	0.30032	2.43816e-09	postive
BRD4	AC100810.1	-0.36323	2.90465e-13	negative
BPTF	AC100810.1	-0.308616	8.31695e-10	negative
ATAD2B	AC100810.1	-0.320091	1.77616e-10	negative
TAF1	AC100810.1	-0.305868	1.19217e-09	negative
SMARCA4	AC100810.1	-0.341679	8.10644e-12	negative
CREBBP	TLR8-AS1	-0.330706	4.01275e-11	negative
KAT6A	MIR600HG	0.331204	3.73702e-11	postive
EP300	MIR600HG	0.336171	1.82356e-11	postive
CREBBP	MIR600HG	0.357454	7.2674e-13	postive
HDAC4	MIR600HG	0.37879	2.23517e-14	postive
HDAC6	MIR600HG	0.336482	1.74286e-11	postive
HDAC7	MIR600HG	0.333963	2.51253e-11	postive
BRD3	MIR600HG	0.480706	2.60986e-23	postive
BPTF	MIR600HG	0.317379	2.57374e-10	postive
SMARCA4	MIR600HG	0.363988	2.57142e-13	postive
PBRM1	MIR600HG	0.388762	4.01427e-15	postive
KAT2A	RAD51-AS1	0.433963	7.76044e-19	postive
HDAC7	RAD51-AS1	0.328262	5.68103e-11	postive
CREBBP	AP000251.1	-0.304453	1.43288e-09	negative
HDAC4	AP000251.1	-0.303225	1.67934e-09	negative
TAF1	AP000251.1	-0.329507	4.76051e-11	negative
SMARCA2	AP000251.1	-0.394503	1.45424e-15	negative
HAT1	GABPB1-AS1	-0.350661	2.08766e-12	negative
KAT2A	GABPB1-AS1	0.383087	1.0743e-14	postive
HDAC7	GABPB1-AS1	0.303935	1.53226e-09	postive
KAT8	AC135048.1	0.351233	1.91183e-12	postive
EP300	AC135048.1	-0.357567	7.13984e-13	negative
BRD3	AC135048.1	-0.31948	1.9316e-10	negative
TAF1	AC135048.1	-0.380392	1.70308e-14	negative
KAT6A	AC108449.2	0.456255	6.95424e-21	postive
KAT6B	AC108449.2	0.332449	3.12543e-11	postive
EP300	AC108449.2	0.424638	5.04255e-18	postive
CREBBP	AC108449.2	0.509374	2.05566e-26	postive
HDAC4	AC108449.2	0.460401	2.78366e-21	postive
HDAC7	AC108449.2	0.315566	3.29078e-10	postive
BRD2	AC108449.2	0.363178	2.92878e-13	postive
BRD3	AC108449.2	0.338711	1.25728e-11	postive
BPTF	AC108449.2	0.346132	4.15977e-12	postive
ATAD2B	AC108449.2	0.355609	9.70449e-13	postive
TAF1	AC108449.2	0.434768	6.58508e-19	postive
PBRM1	AC108449.2	0.446402	5.83303e-20	postive
HDAC7	AC103739.2	0.326015	7.79938e-11	postive
KAT2A	AC117500.2	0.333225	2.79517e-11	postive
EP300	AC117500.2	0.339286	1.15519e-11	postive
HDAC7	AC117500.2	0.310642	6.36291e-10	postive
BRD2	AC117500.2	0.317603	2.49653e-10	postive
BRD4	AC117500.2	0.33955	1.11114e-11	postive
BPTF	AC117500.2	0.378677	2.27835e-14	postive
TAF1	AC117500.2	0.350709	2.07227e-12	postive
KAT6A	BAIAP2-DT	0.33616	1.82647e-11	postive
EP300	BAIAP2-DT	0.324015	1.03186e-10	postive
CREBBP	BAIAP2-DT	0.398148	7.55312e-16	postive
BRD2	BAIAP2-DT	0.35923	5.49245e-13	postive
BRD3	BAIAP2-DT	0.411833	6.00268e-17	postive
BPTF	BAIAP2-DT	0.53428	2.33067e-29	postive
TAF1	AC093673.1	-0.355672	9.60849e-13	negative
KAT6A	GAPLINC	-0.310587	6.41017e-10	negative
KAT6B	GAPLINC	-0.39339	1.77338e-15	negative
BRD2	GAPLINC	-0.325609	8.25683e-11	negative
BRD4	GAPLINC	-0.364878	2.22821e-13	negative
BPTF	GAPLINC	-0.327111	6.68433e-11	negative
BAZ2B	GAPLINC	-0.310727	6.29172e-10	negative
SMARCA4	GAPLINC	-0.317074	2.68269e-10	negative
HDAC7	AC105020.1	0.432475	1.05026e-18	postive
KAT6A	NORAD	0.358673	5.99767e-13	postive
KAT6B	NORAD	0.479214	3.71826e-23	postive
EP300	NORAD	0.466192	7.58454e-22	postive
CREBBP	NORAD	0.447856	4.28018e-20	postive
HDAC4	NORAD	0.326584	7.19949e-11	postive
BRD2	NORAD	0.320773	1.61703e-10	postive
BRD3	NORAD	0.300034	2.52873e-09	postive
BPTF	NORAD	0.442702	1.27371e-19	postive
BAZ2B	NORAD	0.447062	5.06966e-20	postive
TAF1	NORAD	0.361439	3.86747e-13	postive
PBRM1	NORAD	0.331705	3.47779e-11	postive
KAT2A	U73166.1	0.414333	3.7321e-17	postive
PBRM1	U73166.1	0.363	3.01332e-13	postive
HDAC2	AL450326.1	-0.329193	4.9781e-11	negative
HDAC4	AL450326.1	0.300702	2.32206e-09	postive
HDAC7	AL450326.1	0.308226	8.75482e-10	postive
KAT6A	AC073896.2	-0.322627	1.25143e-10	negative
EP300	AC073896.2	-0.372245	6.68513e-14	negative
CREBBP	AC073896.2	-0.405248	2.05992e-16	negative
BRD3	AC073896.2	-0.382637	1.16047e-14	negative
TAF1	AC073896.2	-0.355035	1.06127e-12	negative
BRD4	AC010422.4	0.316432	2.92683e-10	postive
SMARCA4	AC010422.4	0.325343	8.57028e-11	postive
KAT8	ARRDC1-AS1	0.373731	5.22403e-14	postive
HDAC10	AC008554.1	-0.345533	4.5535e-12	negative
BRD2	AC008554.1	0.341303	8.57224e-12	postive
PBRM1	AC008554.1	0.330476	4.14646e-11	postive
BRD4	AL807752.5	0.381239	1.47414e-14	postive
SMARCA4	AL807752.5	0.384497	8.42719e-15	postive
BRD3	AC104667.2	-0.33936	1.14268e-11	negative
SMARCA4	AC104667.2	-0.310428	6.54622e-10	negative
PBRM1	AC104667.2	-0.370792	8.49714e-14	negative
HDAC10	AC004687.1	0.342561	7.10952e-12	postive
KAT8	AC063948.1	0.304081	1.50357e-09	postive
CREBBP	GCC2-AS1	0.300057	2.52131e-09	postive
BAZ2B	GCC2-AS1	0.331518	3.57253e-11	postive
HDAC2	AL133338.1	0.41335	4.50105e-17	postive
EP300	AC021016.1	-0.316335	2.96572e-10	negative
TAF1	AC021016.1	-0.320178	1.75515e-10	negative
HDAC7	FTX	0.322504	1.27301e-10	postive
BPTF	FTX	0.339518	1.11648e-11	postive
BAZ2B	FTX	0.334749	2.24239e-11	postive
TAF1	FTX	0.343558	6.12564e-12	postive
TAF1	AC022150.2	0.354701	1.11797e-12	postive
KAT2A	AC027796.1	0.314734	3.68187e-10	postive
HDAC7	AL691482.3	0.329535	4.74183e-11	postive
HDAC10	AL691482.3	0.313071	4.60309e-10	postive
KAT2A	LINC00894	0.414438	3.65802e-17	postive
HDAC7	LINC00894	0.308585	8.35177e-10	postive
KAT8	LINC01003	0.316025	3.09262e-10	postive
DPF1	AC098934.2	0.367267	1.51297e-13	postive
PBRM1	LINC02601	-0.300588	2.35614e-09	negative
KAT2A	AL031709.1	0.30167	2.05139e-09	postive
EP300	AL031709.1	0.383294	1.03673e-14	postive
CREBBP	AL031709.1	0.491247	2.03867e-24	postive
HDAC7	AL031709.1	0.340139	1.01861e-11	postive
BRD2	AL031709.1	0.311344	5.79668e-10	postive
TAF1	AL031709.1	0.312524	4.95297e-10	postive
TAF1	RARA-AS1	-0.312308	5.09754e-10	negative
KAT6B	AL157832.1	0.310537	6.45259e-10	postive
HDAC4	AL157832.1	0.331838	3.41225e-11	postive
CREBBP	NUP50-DT	-0.422486	7.70177e-18	negative
HDAC10	NUP50-DT	0.397654	8.25817e-16	postive
BRD2	NUP50-DT	-0.308731	8.19233e-10	negative
BRD3	NUP50-DT	-0.360128	4.76388e-13	negative
BPTF	NUP50-DT	-0.354207	1.20728e-12	negative
EP300	TDRKH-AS1	-0.383912	9.32128e-15	negative
CREBBP	TDRKH-AS1	-0.328603	5.41251e-11	negative
KAT2A	AC129510.1	0.41526	3.12588e-17	postive
EP300	AC129510.1	0.364262	2.46075e-13	postive
CREBBP	AC129510.1	0.343337	6.3314e-12	postive
HDAC6	AC129510.1	0.367943	1.3554e-13	postive
HDAC7	AC129510.1	0.424408	5.27654e-18	postive
BRD2	AC129510.1	0.455389	8.4071e-21	postive
BRD3	AC129510.1	0.310236	6.7149e-10	postive
BPTF	AC129510.1	0.479535	3.44619e-23	postive
TAF1	AC129510.1	0.432627	1.01821e-18	postive
KAT8	AC007383.2	0.374831	4.34892e-14	postive
BAZ2B	AC007383.2	0.389891	3.29245e-15	postive
KAT6A	NAPA-AS1	-0.341495	8.33129e-12	negative
BRD2	NAPA-AS1	-0.425909	3.92059e-18	negative
BRD3	NAPA-AS1	-0.323128	1.16741e-10	negative
CREBBP	AL118506.1	0.359719	5.08375e-13	postive
HDAC5	AL118506.1	0.346201	4.11688e-12	postive
BPTF	AC022211.1	0.410363	7.92431e-17	postive
BAZ2B	AC136475.1	0.300584	2.35721e-09	postive
BRD4	AC002064.2	0.308253	8.72381e-10	postive
BAZ2B	AC002064.2	0.38189	1.31901e-14	postive
HDAC4	PSD2-AS1	0.305436	1.26115e-09	postive
KAT8	AL022341.1	0.389899	3.28817e-15	postive
TAF1	AL022341.1	-0.320736	1.6253e-10	negative
DPF3	AC011632.1	-0.321025	1.56192e-10	negative
KAT6B	AC024075.1	0.341862	7.88944e-12	postive
EP300	AC024075.1	0.302645	1.80979e-09	postive
BRD4	AC024075.1	0.600468	1.68265e-38	postive
BPTF	AC024075.1	0.323719	1.07528e-10	postive
BAZ2B	AC024075.1	0.367201	1.52935e-13	postive
SMARCA4	AC024075.1	0.449884	2.77271e-20	postive
KAT2A	AL049780.1	0.306394	1.11308e-09	postive
HDAC3	EPB41L4A-AS1	0.333066	2.85991e-11	postive
BRD3	EPB41L4A-AS1	-0.312284	5.11434e-10	negative
HDAC10	LINC01967	-0.306622	1.08034e-09	negative
HDAC2	AC004975.2	-0.301694	2.0449e-09	negative
KAT2A	AC138932.1	0.358561	6.10475e-13	postive
KAT6A	AC138932.1	0.329741	4.60446e-11	postive
EP300	AC138932.1	0.397487	8.51172e-16	postive
CREBBP	AC138932.1	0.458755	4.01021e-21	postive
HDAC4	AC138932.1	0.399656	5.74708e-16	postive
HDAC6	AC138932.1	0.315847	3.16803e-10	postive
HDAC7	AC138932.1	0.427144	3.06688e-18	postive
BRD2	AC138932.1	0.405593	1.93228e-16	postive
BRD3	AC138932.1	0.345926	4.29119e-12	postive
TAF1	AC138932.1	0.437284	3.92883e-19	postive
PBRM1	AC138932.1	0.336919	1.63498e-11	postive
SMARCA2	LINC01456	-0.332752	2.99225e-11	negative
KAT7	PICART1	0.363178	2.92882e-13	postive
KAT6B	AL590764.1	-0.339571	1.10765e-11	negative
BRD4	AL590764.1	-0.325903	7.92298e-11	negative
BPTF	AL590764.1	-0.363273	2.88425e-13	negative
BAZ2B	AL590764.1	-0.316535	2.88646e-10	negative
SMARCA4	AL590764.1	-0.370152	9.44125e-14	negative
KAT7	AC011921.1	0.342981	6.67739e-12	postive
BPTF	AC011921.1	0.326085	7.72229e-11	postive
EP300	FO393415.2	-0.307994	9.02573e-10	negative
KAT2A	AC066613.1	0.320539	1.67001e-10	postive
BRD2	AC066613.1	0.316665	2.83593e-10	postive
HDAC3	AC008438.1	0.372718	6.18109e-14	postive
KAT2B	AC040970.1	0.320251	1.73754e-10	postive
EP300	CATIP-AS1	-0.323435	1.11864e-10	negative
CREBBP	CATIP-AS1	-0.314144	3.98615e-10	negative
BRD2	CATIP-AS1	-0.306436	1.10698e-09	negative
BRD3	CATIP-AS1	-0.304965	1.3408e-09	negative
BPTF	CATIP-AS1	-0.385111	7.5784e-15	negative
TAF1	CATIP-AS1	-0.333645	2.63089e-11	negative
SMARCA4	CATIP-AS1	-0.381962	1.30276e-14	negative
HDAC2	AC068580.3	-0.32887	5.21187e-11	negative
YEATS4	AC068580.3	-0.378273	2.43948e-14	negative
SMARCA2	AC068580.3	0.314255	3.92729e-10	postive
HDAC6	ZNF674-AS1	0.390822	2.79461e-15	postive
HDAC7	AP001625.2	0.363841	2.6329e-13	postive
YEATS4	AP001625.2	-0.304199	1.48074e-09	negative
BAZ2B	AC005537.1	0.321989	1.36711e-10	postive
KAT2A	PTOV1-AS2	0.464936	1.00775e-21	postive
HDAC6	PTOV1-AS2	0.359369	5.37321e-13	postive
HDAC7	PTOV1-AS2	0.331758	3.45187e-11	postive
KAT2A	AC008105.1	0.375187	4.09814e-14	postive
SMARCA2	CRTC3-AS1	-0.355666	9.61786e-13	negative
TAF1	AC112715.1	-0.30072	2.31663e-09	negative
EP300	ZBTB40-IT1	0.326474	7.312e-11	postive
CREBBP	ZBTB40-IT1	0.308324	8.64292e-10	postive
HDAC7	ZBTB40-IT1	0.303255	1.67303e-09	postive
ATAD2B	ZBTB40-IT1	0.321646	1.43349e-10	postive
TAF1	ZBTB40-IT1	0.338636	1.27122e-11	postive
PBRM1	ZBTB40-IT1	0.316233	3.00701e-10	postive
KAT8	LINC01816	0.351449	1.84949e-12	postive
TAF1	LINC01816	-0.406676	1.58043e-16	negative
YEATS4	LINC01816	0.308313	8.65553e-10	postive
BRD2	HCG25	0.349633	2.44361e-12	postive
EP300	AC090912.1	-0.305916	1.18466e-09	negative
KAT2A	AL133367.1	0.350609	2.10424e-12	postive
HDAC6	AL133367.1	0.31243	5.01561e-10	postive
HDAC7	AL133367.1	0.317217	2.63105e-10	postive
KAT6B	RBM15-AS1	-0.330123	4.36086e-11	negative
EP300	RBM15-AS1	-0.414708	3.47402e-17	negative
CREBBP	RBM15-AS1	-0.405241	2.06254e-16	negative
HDAC7	RBM15-AS1	-0.334673	2.26728e-11	negative
KAT2A	WARS2-AS1	0.329147	5.01099e-11	postive
KAT2A	AC009065.6	0.385328	7.29888e-15	postive
CREBBP	AC009065.6	0.383853	9.41638e-15	postive
KAT2A	AC012313.6	0.359756	5.05329e-13	postive
KAT8	AC009065.4	0.306623	1.0803e-09	postive
HDAC10	AC009065.4	0.373756	5.2023e-14	postive
BRD3	AC009065.4	-0.32136	1.49135e-10	negative
KAT8	AC005076.1	0.306746	1.06301e-09	postive
KAT6A	AC005076.1	-0.339066	1.19323e-11	negative
EP300	AC005076.1	-0.367337	1.496e-13	negative
HDAC7	AC005076.1	-0.366077	1.83542e-13	negative
BRD2	AC005076.1	-0.356546	8.38119e-13	negative
BPTF	AC005076.1	-0.309583	7.32132e-10	negative
TAF1	AC005076.1	-0.361613	3.76202e-13	negative
HDAC4	SH3RF3-AS1	0.353355	1.37795e-12	postive
KAT8	AL160314.2	0.350254	2.222e-12	postive
HDAC7	AL121987.2	0.377007	3.01987e-14	postive
BPTF	AC087301.1	0.309513	7.38946e-10	postive
BPTF	AC022211.3	0.373349	5.5667e-14	postive
EP300	AC012640.1	-0.304416	1.43977e-09	negative
CREBBP	AC012640.1	-0.308962	7.94623e-10	negative
BRD4	AC011472.1	0.318703	2.1485e-10	postive
SMARCA4	AC011472.1	0.431021	1.40921e-18	postive
KAT8	AC026471.4	0.460035	3.01932e-21	postive
TAF1	ENO1-AS1	-0.318419	2.23354e-10	negative
KAT2A	AC005104.1	0.430232	1.65237e-18	postive
HDAC4	AC005104.1	0.384182	8.89735e-15	postive
HDAC7	AC005104.1	0.341657	8.13327e-12	postive
BRD2	AC005104.1	0.36788	1.36926e-13	postive
TAF1	AC005104.1	0.363309	2.8677e-13	postive
BPTF	HMGA2-AS1	0.312325	5.08651e-10	postive
EP300	AC113608.1	-0.396425	1.03041e-15	negative
CREBBP	AC113608.1	-0.335789	1.92811e-11	negative
BRD2	AC113608.1	-0.358576	6.08993e-13	negative
BRD3	AC113608.1	-0.363248	2.89592e-13	negative
TAF1	AC113608.1	-0.346656	3.84312e-12	negative
PBRM1	AC113608.1	-0.353523	1.34244e-12	negative
KAT2A	AL359878.1	0.305492	1.25202e-09	postive
SMARCA2	ZBTB11-AS1	-0.338023	1.39093e-11	negative
CREBBP	LINC02321	-0.359248	5.47703e-13	negative
BRD2	LINC02321	-0.357984	6.68577e-13	negative
BPTF	LINC02321	-0.32421	1.00417e-10	negative
KAT8	AP002360.1	0.330442	4.16692e-11	postive
ATAD2B	AP002360.1	-0.313022	4.63355e-10	negative
KAT2A	LINC01503	-0.308319	8.64835e-10	negative
BRD2	LINC01503	-0.356584	8.33151e-13	negative
BRD4	FARSA-AS1	0.330946	3.87718e-11	postive
BAZ2B	LINC01473	0.364988	2.1888e-13	postive
ATAD2B	GTF3C2-AS1	0.395235	1.27582e-15	postive
HDAC7	AC005154.4	0.321455	1.47184e-10	postive
ATAD2B	LANCL1-AS1	0.311282	5.84433e-10	postive
PBRM1	LANCL1-AS1	0.307828	9.22535e-10	postive
KAT2B	LINC01976	-0.38539	7.22087e-15	negative
SMARCA2	LINC01976	-0.301743	2.03222e-09	negative
TAF1	NOP53-AS1	0.345572	4.52704e-12	postive
KAT6B	AC022400.2	0.355243	1.02741e-12	postive
DPF1	AL928654.1	0.30977	7.14217e-10	postive
KAT2A	STARD4-AS1	0.309985	6.9421e-10	postive
KAT6B	STARD4-AS1	0.30706	1.0202e-09	postive
EP300	STARD4-AS1	0.325935	7.88741e-11	postive
CREBBP	STARD4-AS1	0.380992	1.53759e-14	postive
HDAC4	STARD4-AS1	0.318306	2.26833e-10	postive
BRD2	STARD4-AS1	0.350549	2.12376e-12	postive
BPTF	STARD4-AS1	0.374467	4.62151e-14	postive
ATAD2B	STARD4-AS1	0.407267	1.41548e-16	postive
SMARCA4	STARD4-AS1	0.324976	9.02139e-11	postive
PBRM1	STARD4-AS1	0.396274	1.05891e-15	postive
KAT2A	AL139349.1	0.415048	3.25517e-17	postive
HDAC7	AL139349.1	0.3641	2.52553e-13	postive
TAF1	AL139349.1	0.332557	3.07755e-11	postive
KAT6B	AC012640.2	-0.347963	3.15234e-12	negative
EP300	AC012640.2	-0.371154	8.00562e-14	negative
CREBBP	AC012640.2	-0.345369	4.66763e-12	negative
HDAC4	AC012640.2	-0.311184	5.92167e-10	negative
HDAC7	AC012640.2	-0.356834	8.01063e-13	negative
BRD2	AC012640.2	-0.36229	3.3761e-13	negative
BRD4	AC012640.2	-0.382053	1.28266e-14	negative
TAF1	AC012640.2	-0.323332	1.13472e-10	negative
BRD4	AC010618.3	0.386081	6.40572e-15	postive
BAZ2B	AL590093.1	0.380594	1.64542e-14	postive
CREBBP	AC019205.1	0.316698	2.82302e-10	postive
BRD2	AC019205.1	0.348791	2.77865e-12	postive
KAT2A	ANKRD10-IT1	0.349516	2.4877e-12	postive
KAT6B	ANKRD10-IT1	0.329329	4.88262e-11	postive
BPTF	ANKRD10-IT1	0.353801	1.28583e-12	postive
BAZ2B	ANKRD10-IT1	0.325013	8.97571e-11	postive
KAT2A	AC109460.3	0.454522	1.01616e-20	postive
HDAC6	AC109460.3	0.311078	6.00568e-10	postive
HDAC7	AC109460.3	0.427076	3.10852e-18	postive
TAF1	AC139795.2	0.360335	4.61001e-13	postive
BRD3	AC012313.5	0.306636	1.07847e-09	postive
TAF1	AC012313.5	0.330989	3.85357e-11	postive
KAT2A	ASMTL-AS1	0.328607	5.40968e-11	postive
HDAC7	ASMTL-AS1	0.329114	5.03397e-11	postive
HDAC10	ASMTL-AS1	0.333277	2.77411e-11	postive
HDAC10	GAS6-AS1	0.303061	1.71533e-09	postive
YEATS4	GAS6-AS1	-0.331646	3.50761e-11	negative
BPTF	PCOTH	-0.308962	7.94659e-10	negative
CREBBP	SNHG25	-0.359692	5.10526e-13	negative
KAT6B	AC008731.1	0.302716	1.79321e-09	postive
BAZ2B	AC008731.1	0.360679	4.36509e-13	postive
HDAC7	AC008906.1	0.307472	9.66626e-10	postive
SMARCA2	AC008906.1	0.308716	8.20852e-10	postive
HDAC7	AL031848.1	0.3081	8.90189e-10	postive
PBRM1	SEMA3F-AS1	0.341729	8.04751e-12	postive
TAF1	AP001094.1	-0.359593	5.18568e-13	negative
BPTF	AC006141.1	0.440392	2.064e-19	postive
BAZ2B	AC006141.1	0.301079	2.21263e-09	postive
KAT6A	AC105219.1	0.300257	2.45783e-09	postive
HDAC7	AC105219.1	0.326281	7.51307e-11	postive
YEATS4	AC105219.1	-0.304776	1.374e-09	negative
KAT2A	AL031717.1	0.36598	1.86461e-13	postive
CREBBP	AL031717.1	0.491171	2.07719e-24	postive
HDAC7	AL031717.1	0.377401	2.82618e-14	postive
BRD2	AL031717.1	0.332323	3.18269e-11	postive
BRD4	AL031717.1	0.314759	3.66945e-10	postive
SMARCA2	DUXAP8	-0.379202	2.08458e-14	negative
KAT2A	LINC00115	0.317123	2.66496e-10	postive
HDAC7	AF111169.3	0.304348	1.45247e-09	postive
KAT2A	AC005899.1	0.314627	3.73526e-10	postive
KAT2B	AC022509.3	0.307474	9.66376e-10	postive
HDAC7	AC022509.3	0.46514	9.623e-22	postive
TAF1	AC107027.1	-0.336046	1.85723e-11	negative
HDAC10	AC244034.2	0.377345	2.853e-14	postive
HAT1	AL445231.1	0.320215	1.74626e-10	postive
HDAC7	AC124283.3	0.315356	3.38583e-10	postive
BPTF	AC124283.3	0.42114	1.00241e-17	postive
TAF1	AC124283.3	0.376249	3.4303e-14	postive
HDAC3	AC091887.1	0.324787	9.26328e-11	postive
CREBBP	CBR3-AS1	-0.354562	1.14248e-12	negative
PBRM1	OSMR-AS1	-0.323007	1.18724e-10	negative
SMARCA4	AC020931.1	0.314087	4.01662e-10	postive
HDAC3	AC018557.2	-0.305428	1.26245e-09	negative
KAT6A	AC022092.1	-0.353826	1.2809e-12	negative
KAT6B	AC022092.1	-0.309404	7.49617e-10	negative
EP300	AC022092.1	-0.371318	7.79141e-14	negative
CREBBP	AC022092.1	-0.393937	1.60851e-15	negative
BRD4	AC022092.1	-0.362861	3.08125e-13	negative
BPTF	AC022092.1	-0.358484	6.1793e-13	negative
TAF1	AC022092.1	-0.343878	5.83936e-12	negative
PBRM1	AC022092.1	-0.333556	2.66473e-11	negative
HDAC2	AC007541.1	0.375381	3.96693e-14	postive
DPF1	AC007541.1	0.318711	2.14617e-10	postive
EP300	AC125807.2	0.354547	1.14504e-12	postive
HDAC4	AC125807.2	0.314896	3.60228e-10	postive
SMARCA4	AC125807.2	0.321137	1.53795e-10	postive
BPTF	AC107068.1	0.386266	6.20369e-15	postive
ATAD2B	AC107068.1	0.341407	8.4413e-12	postive
KAT8	AL135744.1	0.324988	9.00686e-11	postive
EP300	AL135744.1	-0.30429	1.46341e-09	negative
YEATS4	AL135744.1	0.307386	9.77532e-10	postive
KAT8	LINC01770	0.302517	1.83988e-09	postive
KAT2A	AC006435.2	0.498334	3.49083e-25	postive
HDAC6	AC006435.2	0.317583	2.50319e-10	postive
HDAC7	AC006435.2	0.381083	1.51386e-14	postive
BRD2	AC006435.2	0.355697	9.5712e-13	postive
BPTF	AC006435.2	0.338906	1.22181e-11	postive
BPTF	AC002558.3	0.309426	7.47418e-10	postive
BPTF	KIRREL1-IT1	0.350103	2.27405e-12	postive
BRD4	AC020908.3	0.372745	6.15376e-14	postive
BRD4	AC005785.1	0.644464	7.32443e-46	postive
SMARCA4	AC005785.1	0.3089	8.01171e-10	postive
EP300	ARIH2OS	-0.339321	1.14934e-11	negative
BRD2	ARIH2OS	-0.314126	3.99562e-10	negative
SMARCA4	ARIH2OS	-0.300674	2.33026e-09	negative
SMARCA2	LINC00494	-0.327059	6.73363e-11	negative
KAT2A	LINC00106	0.367273	1.51165e-13	postive
HDAC7	LINC00106	0.356847	7.99439e-13	postive
KAT2A	C9orf163	0.360335	4.60989e-13	postive
EP300	AC005476.2	-0.304561	1.41297e-09	negative
KAT8	AC016065.1	0.319444	1.94107e-10	postive
TAF1	AC016065.1	-0.363615	2.73056e-13	negative
KAT2A	AC004923.4	0.3445	5.31927e-12	postive
HDAC7	AC004923.4	0.33453	2.3148e-11	postive
KAT6B	AC145285.3	0.303799	1.55944e-09	postive
HDAC10	AC092614.1	-0.328485	5.50445e-11	negative
HDAC7	AC093535.1	0.323382	1.12691e-10	postive
DPF1	AC093535.1	-0.306134	1.15152e-09	negative
KAT2A	AC084346.1	0.384457	8.48473e-15	postive
BRD4	AC084346.1	0.332955	2.90602e-11	postive
KAT2A	AL031705.1	0.426869	3.23901e-18	postive
CREBBP	AL031705.1	0.379912	1.84788e-14	postive
BRD2	AL031705.1	0.325137	8.8213e-11	postive
HDAC10	AC004918.1	0.340238	1.00372e-11	postive
KAT8	Z92544.1	0.325561	8.31158e-11	postive
SMARCA2	LINC01356	-0.310431	6.54352e-10	negative
KAT8	MIR762HG	0.571762	2.78974e-34	postive
KAT2A	ZNF32-AS2	0.301873	1.99864e-09	postive
KAT6B	ZNF32-AS2	0.397461	8.55129e-16	postive
CREBBP	ZNF32-AS2	0.351156	1.93462e-12	postive
ATAD2B	ZNF32-AS2	0.300433	2.40299e-09	postive
TAF1	ZNF32-AS2	0.304891	1.3536e-09	postive
KAT2A	AP001160.1	0.318872	2.09946e-10	postive
HDAC10	AP001160.1	0.375601	3.82361e-14	postive
HDAC2	AL031058.1	0.346213	4.10949e-12	postive
SMARCA2	AL031058.1	-0.327743	6.11323e-11	negative
KAT8	AC026471.3	0.325749	8.09536e-11	postive
KAT2A	AC011481.2	0.300356	2.42687e-09	postive
KAT8	CD81-AS1	0.308209	8.77529e-10	postive
EP300	MAP3K2-DT	-0.315079	3.5145e-10	negative
KAT2A	HM13-IT1	0.320344	1.71538e-10	postive
BRD3	AL512625.2	0.334181	2.43457e-11	postive
KAT2A	LINC01772	0.37713	2.9581e-14	postive
HDAC7	LINC01772	0.317873	2.40636e-10	postive
HDAC7	AP000880.1	-0.301966	1.97474e-09	negative
KAT2A	AL354892.3	0.351017	1.97649e-12	postive
KAT6A	MIR200CHG	-0.324206	1.00472e-10	negative
CREBBP	MIR200CHG	-0.321357	1.49205e-10	negative
HDAC4	MIR200CHG	-0.385313	7.31737e-15	negative
HDAC5	MIR200CHG	-0.318595	2.1803e-10	negative
EP300	AC015917.2	-0.324194	1.00634e-10	negative
BRD2	AC015917.2	-0.32334	1.13353e-10	negative
BPTF	AC015917.2	-0.324103	1.01918e-10	negative
TAF1	AC015917.2	-0.397186	8.98629e-16	negative
KAT2B	AC124319.1	0.320939	1.58048e-10	postive
HDAC2	AC124319.1	-0.310064	6.86989e-10	negative
HDAC7	AC124319.1	0.404453	2.38642e-16	postive
BPTF	AC124319.1	0.355787	9.43741e-13	postive
TAF1	AC124319.1	0.408861	1.05084e-16	postive
YEATS4	AC124319.1	-0.352426	1.59088e-12	negative
KAT6A	ARHGAP26-AS1	-0.311051	6.02665e-10	negative
KAT6B	ARHGAP26-AS1	-0.336117	1.83799e-11	negative
EP300	ARHGAP26-AS1	-0.345502	4.57482e-12	negative
CREBBP	ARHGAP26-AS1	-0.379842	1.87018e-14	negative
BRD3	ARHGAP26-AS1	-0.387461	5.03876e-15	negative
BRD4	ARHGAP26-AS1	-0.318643	2.16625e-10	negative
SMARCA4	ARHGAP26-AS1	-0.333353	2.74423e-11	negative
PBRM1	ARHGAP26-AS1	-0.410322	7.98528e-17	negative
CREBBP	MGAT3-AS1	0.302187	1.91965e-09	postive
HDAC4	MGAT3-AS1	0.303918	1.53566e-09	postive
EP300	AL157871.5	0.336003	1.86891e-11	postive
CREBBP	AL157871.5	0.337449	1.51301e-11	postive
HDAC7	AL157871.5	0.328941	5.15955e-11	postive
BRD4	AL157871.5	0.324473	9.67886e-11	postive
BPTF	AL157871.5	0.313788	4.18145e-10	postive
TAF1	AL157871.5	0.32349	1.11005e-10	postive
BPTF	AC134349.1	0.335069	2.14075e-11	postive
EP300	AC011443.1	0.307134	1.01036e-09	postive
SIRT2	AC011443.1	0.313628	4.27242e-10	postive
KAT8	PARD3-AS1	0.373892	5.08591e-14	postive
TAF1	PARD3-AS1	-0.354874	1.08832e-12	negative
KAT2A	SNHG20	0.306668	1.07397e-09	postive
BPTF	SNHG20	0.381573	1.39246e-14	postive
KAT2A	AC027796.4	0.404257	2.47412e-16	postive
HDAC6	AC027796.4	0.336959	1.62546e-11	postive
HDAC7	AC027796.4	0.397943	7.83877e-16	postive
BRD4	AC027796.4	0.332287	3.19944e-11	postive
KAT6B	AC018511.1	0.487623	4.94721e-24	postive
HAT1	AC078883.1	0.415065	3.24458e-17	postive
BPTF	AC078883.1	-0.312872	4.72765e-10	negative
PBRM1	DCUN1D2-AS	0.301173	2.18618e-09	postive
KAT2B	SNHG11	-0.372245	6.68548e-14	negative
SMARCA2	SNHG11	-0.307495	9.63716e-10	negative
CREBBP	AC092718.4	-0.343415	6.25852e-12	negative
HDAC5	AC092718.4	-0.362808	3.10785e-13	negative
HDAC7	AC092718.4	-0.313311	4.45766e-10	negative
HDAC7	AC069257.1	0.363592	2.74041e-13	postive
BRD2	AC069257.1	0.324389	9.79352e-11	postive
HDAC7	DPP9-AS1	0.30369	1.58148e-09	postive
HDAC10	DPP9-AS1	0.341702	8.07924e-12	postive
KAT2A	AC137932.3	0.321902	1.38379e-10	postive
EP300	AC137932.3	0.352944	1.46851e-12	postive
CREBBP	AC137932.3	0.329336	4.878e-11	postive
HDAC6	AC137932.3	0.319379	1.95855e-10	postive
HDAC7	AC137932.3	0.370588	8.7881e-14	postive
BRD2	AC137932.3	0.362621	3.20221e-13	postive
BPTF	AC137932.3	0.312804	4.77113e-10	postive
TAF1	AC137932.3	0.453597	1.24273e-20	postive
SMARCA4	AC137932.3	0.30782	9.23516e-10	postive
PBRM1	AC137932.3	0.312554	4.93298e-10	postive
KAT2A	DNAJC9-AS1	0.310031	6.8999e-10	postive
KAT8	DNAJC9-AS1	0.320052	1.78585e-10	postive
KAT8	AC096540.1	0.341272	8.61265e-12	postive
KAT6A	AC023194.2	-0.315396	3.36717e-10	negative
EP300	AC023194.2	-0.418703	1.61042e-17	negative
CREBBP	AC023194.2	-0.327373	6.44195e-11	negative
BRD2	AC023194.2	-0.328533	5.46647e-11	negative
BRD3	AC023194.2	-0.306013	1.16985e-09	negative
TAF1	AC023194.2	-0.363506	2.77871e-13	negative
KAT6A	AC073046.1	0.371443	7.63308e-14	postive
EP300	AC073046.1	0.428235	2.46631e-18	postive
CREBBP	AC073046.1	0.556127	3.75425e-32	postive
HDAC4	AC073046.1	0.430579	1.54071e-18	postive
HDAC7	AC073046.1	0.38228	1.23368e-14	postive
BRD2	AC073046.1	0.360909	4.20816e-13	postive
BRD3	AC073046.1	0.430391	1.60005e-18	postive
ATAD2B	AC073046.1	0.397876	7.934e-16	postive
TAF1	AC073046.1	0.432041	1.14663e-18	postive
SMARCA4	AC073046.1	0.375027	4.20881e-14	postive
PBRM1	AC073046.1	0.43479	6.55459e-19	postive
HDAC7	AC048382.2	0.3112	5.90877e-10	postive
BPTF	AC048382.2	0.306089	1.1582e-09	postive
HDAC4	LINC01237	0.322751	1.23018e-10	postive
EP300	AP003352.1	-0.316599	2.86117e-10	negative
CREBBP	AP003352.1	-0.398007	7.74861e-16	negative
HDAC6	AP003352.1	-0.320294	1.72734e-10	negative
BRD2	AP003352.1	-0.307698	9.38447e-10	negative
BRD3	AP003352.1	-0.399317	6.11198e-16	negative
ATAD2B	AP003352.1	-0.332089	3.29163e-11	negative
TAF1	AP003352.1	-0.378219	2.46198e-14	negative
PBRM1	AP003352.1	-0.386449	6.00976e-15	negative
KAT2B	LINC01122	-0.311377	5.77155e-10	negative
HDAC2	LINC01122	0.374132	4.88659e-14	postive
EP300	AC138035.1	0.305524	1.24678e-09	postive
SMARCA2	TNKS2-AS1	-0.363383	2.83391e-13	negative
KAT8	AC012645.1	0.441894	1.50862e-19	postive
KAT8	EPCAM-DT	0.337644	1.47061e-11	postive
KAT2A	AC137932.1	0.326346	7.44477e-11	postive
KAT6B	AC137932.1	0.30373	1.57329e-09	postive
EP300	AC137932.1	0.378217	2.46257e-14	postive
CREBBP	AC137932.1	0.369789	1.002e-13	postive
HDAC7	AC137932.1	0.384537	8.36927e-15	postive
BRD2	AC137932.1	0.322412	1.28929e-10	postive
BRD4	AC137932.1	0.316861	2.76135e-10	postive
BPTF	AC137932.1	0.32572	8.12858e-11	postive
TAF1	AC137932.1	0.377679	2.69692e-14	postive
SMARCA4	AC137932.1	0.30449	1.42589e-09	postive
HAT1	AL162586.1	-0.346338	4.03267e-12	negative
KAT2A	AL162586.1	0.407074	1.46731e-16	postive
CREBBP	AL162586.1	0.300351	2.42832e-09	postive
HDAC6	AL162586.1	0.321764	1.41045e-10	postive
HDAC7	AL162586.1	0.421561	9.23238e-18	postive
BRD4	AL162586.1	0.303265	1.67073e-09	postive
CREBBP	AC073896.4	-0.302097	1.94186e-09	negative
BRD3	AC073896.4	-0.378147	2.49181e-14	negative
TAF1	AC073896.4	-0.337877	1.42122e-11	negative
BPTF	AC092168.2	0.313731	4.21379e-10	postive
KAT8	AP001160.3	0.315349	3.38902e-10	postive
TAF1	AP001160.3	-0.307398	9.76044e-10	negative
SIRT2	AC093227.1	0.302968	1.73612e-09	postive
HDAC11	AC026191.1	0.317299	2.60175e-10	postive
CREBBP	AC092634.4	0.31197	5.33285e-10	postive
HDAC10	AC092634.4	-0.3044	1.44276e-09	negative
KAT8	UBE2D3-AS1	0.325283	8.64229e-11	postive
HDAC6	UBE2D3-AS1	-0.304011	1.51724e-09	negative
TAF1	UBE2D3-AS1	-0.39334	1.78923e-15	negative
SMARCA4	UBE2D3-AS1	-0.315818	3.18075e-10	negative
KAT2A	AL139287.1	0.411174	6.79957e-17	postive
HDAC6	AL139287.1	0.341127	8.79967e-12	postive
BRD4	AC005726.2	0.304234	1.47413e-09	postive
DPF3	CASC9	-0.318253	2.2846e-10	negative
BRD3	LINC-PINT	-0.408821	1.05869e-16	negative
SMARCA4	LINC-PINT	-0.310258	6.69535e-10	negative
DPF1	LINC-PINT	-0.331208	3.73479e-11	negative
KAT8	AL606760.1	0.334647	2.27592e-11	postive
ATAD2B	AL606760.1	-0.322058	1.35409e-10	negative
KAT7	AC099850.3	0.345858	4.33579e-12	postive
BRD3	SLC12A9-AS1	-0.303242	1.67582e-09	negative
ATAD2B	SLC12A9-AS1	-0.332595	3.06083e-11	negative
KAT8	AL118511.1	0.32108	1.55001e-10	postive
KAT2B	AC147067.1	0.320422	1.69708e-10	postive
HDAC10	AC147067.1	0.344769	5.10853e-12	postive
BRD2	AC147067.1	-0.301767	2.02595e-09	negative
SMARCA4	AC147067.1	-0.32239	1.29334e-10	negative
PBRM1	AC147067.1	-0.346433	3.97496e-12	negative
KAT2A	AC144548.1	0.411481	6.4159e-17	postive
EP300	AC144548.1	0.35066	2.08772e-12	postive
CREBBP	AC144548.1	0.340787	9.2543e-12	postive
HDAC7	AC144548.1	0.357651	7.04585e-13	postive
BRD2	AC144548.1	0.465462	8.94701e-22	postive
BRD4	AC144548.1	0.33904	1.19786e-11	postive
BPTF	AC144548.1	0.312277	5.11873e-10	postive
ATAD2B	AC144548.1	0.313367	4.42439e-10	postive
TAF1	AC144548.1	0.362889	3.06739e-13	postive
SMARCA4	AC144548.1	0.308539	8.40204e-10	postive
PBRM1	AC144548.1	0.382382	1.21234e-14	postive
KAT8	AC008393.1	0.363395	2.82867e-13	postive
HDAC7	AC004816.1	-0.349117	2.64412e-12	negative
KAT2A	AP4B1-AS1	0.303101	1.70641e-09	postive
HDAC7	AP4B1-AS1	0.320051	1.78606e-10	postive
TAF1	AP4B1-AS1	0.382666	1.15478e-14	postive
BPTF	AP002340.1	0.314968	3.56774e-10	postive
BAZ2B	AP002340.1	0.352162	1.65693e-12	postive
KAT2A	AL390728.4	0.332195	3.24195e-11	postive
KAT2A	AC136604.2	0.34479	5.092e-12	postive
HDAC7	AC136604.2	0.456691	6.31964e-21	postive
KAT2B	LINC01871	0.339814	1.06863e-11	postive
BRD3	LINC01871	-0.304476	1.42858e-09	negative
SMARCA4	LINC01871	-0.31075	6.27276e-10	negative
KAT6B	TYMSOS	-0.360528	4.47114e-13	negative
CREBBP	TYMSOS	-0.408911	1.04102e-16	negative
HDAC4	TYMSOS	-0.321343	1.49475e-10	negative
BRD4	AC004951.1	0.307338	9.83767e-10	postive
EP300	LINC02259	-0.316459	2.91606e-10	negative
HDAC10	LINC00963	0.318226	2.29303e-10	postive
KAT6B	AL035448.1	0.305593	1.23553e-09	postive
BPTF	AL035448.1	0.328651	5.37585e-11	postive
ATAD2B	AL035448.1	0.334236	2.41551e-11	postive
PBRM1	AL035448.1	0.354806	1.09988e-12	postive
HDAC7	AP003486.1	0.391336	2.55232e-15	postive
SMARCA4	AP003486.1	0.319145	2.02227e-10	postive
HDAC10	AC104596.1	-0.304928	1.34724e-09	negative
SMARCA2	HLA-F-AS1	0.308066	8.94165e-10	postive
TAF1	AC090617.5	-0.358916	5.77203e-13	negative
HDAC4	AC105206.2	0.308722	8.20153e-10	postive
BRD4	SPAG5-AS1	0.31264	4.87654e-10	postive
KAT8	AC072061.1	0.318866	2.10117e-10	postive
HDAC4	AC008014.1	-0.314985	3.55963e-10	negative
YEATS4	AC008014.1	0.321265	1.51106e-10	postive
CREBBP	AC010226.1	-0.307843	9.20701e-10	negative
BRD2	ETV5-AS1	0.317774	2.43875e-10	postive
ATAD2B	ETV5-AS1	0.385389	7.22205e-15	postive
BRD2	AC013356.2	0.318726	2.14184e-10	postive
TAF1	AC013356.2	0.305149	1.30912e-09	postive
KAT2A	AC133550.2	0.341251	8.63867e-12	postive
KAT8	AC133550.2	0.355815	9.396e-13	postive
BPTF	AL391840.1	0.373248	5.66072e-14	postive
KAT2A	ERVK13-1	0.338169	1.36161e-11	postive
CREBBP	ERVK13-1	0.409053	1.01367e-16	postive
KAT2A	AC100830.2	0.313411	4.39829e-10	postive
KAT6A	AC100830.2	0.326529	7.25504e-11	postive
EP300	AC100830.2	0.389277	3.66779e-15	postive
CREBBP	AC100830.2	0.35383	1.28012e-12	postive
HDAC7	AC100830.2	0.401126	4.39619e-16	postive
BRD2	AC100830.2	0.375886	3.64552e-14	postive
TAF1	AC100830.2	0.362201	3.42453e-13	postive
KAT6B	AC095057.3	0.330516	4.12319e-11	postive
BRD2	AC095057.3	0.321827	1.39813e-10	postive
BRD4	AC095057.3	0.304294	1.46259e-09	postive
BPTF	AC095057.3	0.398171	7.52237e-16	postive
BAZ2B	AC095057.3	0.33215	3.2626e-11	postive
PBRM1	AC095057.3	0.343614	6.07461e-12	postive
EP300	AL035071.2	0.339804	1.07024e-11	postive
CREBBP	AL035071.2	0.321579	1.44694e-10	postive
PBRM1	AL035071.2	0.325282	8.6434e-11	postive
EP300	AC011603.2	-0.392913	1.93019e-15	negative
BRD3	AC011603.2	-0.300687	2.32642e-09	negative
BPTF	AC011603.2	-0.313164	4.54624e-10	negative
TAF1	AC011603.2	-0.317977	2.37242e-10	negative
PBRM1	AC011603.2	-0.315337	3.39426e-10	negative
SMARCA4	AC024575.1	0.407414	1.37722e-16	postive
KAT8	ATP2A1-AS1	0.315599	3.27607e-10	postive
HDAC4	ATP2A1-AS1	-0.306944	1.03592e-09	negative
HDAC7	ATP2A1-AS1	-0.321994	1.36625e-10	negative
KAT6A	AC027702.1	0.3961	1.09253e-15	postive
SMARCA2	LINC01748	-0.303375	1.64711e-09	negative
KAT6B	AC010834.3	0.396621	9.94865e-16	postive
BRD4	AC010834.3	0.322847	1.21387e-10	postive
BPTF	AC010834.3	0.328155	5.7672e-11	postive
BAZ2B	AC010834.3	0.386501	5.95532e-15	postive
HDAC7	LINC02408	0.33526	2.08202e-11	postive
CREBBP	AL049569.1	0.322574	1.26076e-10	postive
HAT1	OSGEPL1-AS1	0.38963	3.44726e-15	postive
EP300	AC253536.3	0.454477	1.026e-20	postive
CREBBP	AC253536.3	0.366026	1.85056e-13	postive
HDAC4	AC253536.3	0.316003	3.10198e-10	postive
HDAC7	AC253536.3	0.39098	2.71792e-15	postive
BRD2	AC253536.3	0.318624	2.17166e-10	postive
BPTF	AC253536.3	0.316837	2.77024e-10	postive
TAF1	AC253536.3	0.435203	6.02419e-19	postive
PBRM1	AC253536.3	0.330539	4.10957e-11	postive
SMARCA4	AC104117.3	0.329316	4.89174e-11	postive
KAT8	AC009133.1	0.385969	6.5317e-15	postive
HDAC10	AC009133.1	0.402482	3.42975e-16	postive
KAT2A	AC073573.1	0.311195	5.91289e-10	postive
HDAC7	AC073573.1	0.329128	5.02421e-11	postive
EP300	AC011476.3	0.303925	1.53429e-09	postive
HDAC7	AC011476.3	0.33536	2.05203e-11	postive
TAF1	AC011476.3	0.361291	3.95955e-13	postive
HDAC7	AC068888.2	0.351752	1.76519e-12	postive
BPTF	AC068888.2	0.348695	2.82003e-12	postive
BAZ2B	AC068888.2	0.308236	8.74348e-10	postive
KAT7	SP2-AS1	0.339742	1.08015e-11	postive
HDAC7	AC091544.2	0.302008	1.96414e-09	postive
KAT2B	AC007728.2	0.352487	1.57583e-12	postive
HDAC4	LINC01353	-0.303143	1.69733e-09	negative
TAF1	PSMD6-AS2	0.313006	4.64367e-10	postive
KAT6B	AC109992.2	0.30967	7.2377e-10	postive
BPTF	AC132872.1	0.305213	1.29827e-09	postive
BRD2	AP001972.1	-0.312536	4.94465e-10	negative
CREBBP	LINC02570	-0.315622	3.26595e-10	negative
KAT2A	LINC01355	0.485726	7.83568e-24	postive
HDAC7	LINC01355	0.308009	9.00877e-10	postive
BAZ2B	LINC01355	0.326332	7.45872e-11	postive
BAZ2B	AC074124.1	0.301968	1.97446e-09	postive
HDAC4	MPPED2-AS1	-0.335842	1.91309e-11	negative
KAT8	ZNF561-AS1	0.337673	1.46436e-11	postive
HDAC7	ZNF561-AS1	-0.314985	3.55937e-10	negative
TAF1	ZNF561-AS1	-0.31413	3.99348e-10	negative
BPTF	AC124283.2	0.313556	4.31349e-10	postive
KAT2B	LINC02065	0.315552	3.29728e-10	postive
HDAC7	AP003721.1	-0.311728	5.50795e-10	negative
TAF1	AP003721.1	-0.325955	7.86538e-11	negative
YEATS4	AP003721.1	0.308569	8.36932e-10	postive
EP300	AC008105.2	-0.323242	1.14909e-10	negative
BRD2	AC008105.2	-0.300002	2.53896e-09	negative
BRD3	AC008105.2	-0.330062	4.39909e-11	negative
ATAD2B	AC008105.2	-0.337296	1.54733e-11	negative
TAF1	AC008105.2	-0.301817	2.01311e-09	negative
PBRM1	AC008105.2	-0.300211	2.47201e-09	negative
SMARCA2	SNHG6	-0.332283	3.20086e-11	negative
BRD2	MEIS1-AS3	0.301164	2.18875e-09	postive
PBRM1	MEIS1-AS3	0.336601	1.71291e-11	postive
EP300	MAPKAPK5-AS1	-0.35357	1.33283e-12	negative
YEATS4	MAPKAPK5-AS1	0.366163	1.81002e-13	postive
SMARCA2	MAPKAPK5-AS1	-0.303629	1.59412e-09	negative
CREBBP	SNHG12	-0.328005	5.8913e-11	negative
HDAC10	SNHG12	0.382698	1.14852e-14	postive
BRD3	SNHG12	-0.397269	8.852e-16	negative
KAT2B	AC107057.1	-0.388731	4.03609e-15	negative
HDAC2	AC107057.1	0.394224	1.5283e-15	postive
YEATS4	AC107057.1	0.343146	6.51474e-12	postive
DPF3	AC107057.1	-0.340971	9.00555e-12	negative
SMARCA2	AC107057.1	-0.328749	5.30169e-11	negative
KAT6A	AP001496.2	-0.310988	6.07763e-10	negative
EP300	AP001496.2	-0.398477	7.11679e-16	negative
CREBBP	AP001496.2	-0.318104	2.33146e-10	negative
BRD2	AP001496.2	-0.347651	3.30495e-12	negative
BRD3	AP001496.2	-0.317707	2.46128e-10	negative
TAF1	AP001496.2	-0.34124	8.65342e-12	negative
KAT8	NSMCE1-DT	0.437039	4.13294e-19	postive
HDAC10	TRAM2-AS1	-0.381728	1.35591e-14	negative
SMARCA4	AL132639.2	-0.33627	1.79759e-11	negative
KAT8	AC003965.1	0.333856	2.55171e-11	postive
HDAC2	AL590617.2	0.324313	9.8979e-11	postive
TAF1	AL590617.2	-0.361092	4.08729e-13	negative
KAT2A	AL132989.1	0.347409	3.42869e-12	postive
KAT6B	AL132989.1	0.307087	1.01671e-09	postive
EP300	AL132989.1	0.313883	4.12847e-10	postive
CREBBP	AL132989.1	0.354277	1.1942e-12	postive
HDAC7	AL132989.1	0.357208	7.55417e-13	postive
BRD2	AL132989.1	0.354601	1.13544e-12	postive
BRD4	AL132989.1	0.30855	8.39015e-10	postive
BPTF	AL132989.1	0.331317	3.67685e-11	postive
BAZ2B	AL132989.1	0.305137	1.31115e-09	postive
TAF1	AL132989.1	0.35734	7.39849e-13	postive
KAT2B	AC012181.2	0.324968	9.03186e-11	postive
KAT6A	CASC8	-0.324965	9.03526e-11	negative
CREBBP	CASC8	-0.327989	5.90423e-11	negative
HDAC4	CASC8	-0.322824	1.21779e-10	negative
BRD3	CASC8	-0.327311	6.49804e-11	negative
PBRM1	CASC8	-0.300568	2.36198e-09	negative
HDAC7	AC092338.2	0.303265	1.6707e-09	postive
KAT6A	AC018752.1	0.390484	2.96632e-15	postive
KAT6B	AC018752.1	0.315801	3.188e-10	postive
EP300	AC018752.1	0.386996	5.46386e-15	postive
CREBBP	AC018752.1	0.424043	5.67055e-18	postive
HDAC4	AC018752.1	0.349034	2.67794e-12	postive
HDAC7	AC018752.1	0.336359	1.77444e-11	postive
BRD2	AC018752.1	0.328636	5.38765e-11	postive
BPTF	AC018752.1	0.324654	9.43759e-11	postive
ATAD2B	AC018752.1	0.329609	4.69233e-11	postive
TAF1	AC018752.1	0.487906	4.61798e-24	postive
PBRM1	AC018752.1	0.373836	5.13362e-14	postive
ATAD2B	TM4SF1-AS1	-0.336514	1.73461e-11	negative
KAT2A	B4GALT1-AS1	-0.405944	1.81072e-16	negative
KAT6A	B4GALT1-AS1	-0.333459	2.7024e-11	negative
EP300	B4GALT1-AS1	-0.314144	3.98637e-10	negative
CREBBP	B4GALT1-AS1	-0.333596	2.64955e-11	negative
HDAC5	B4GALT1-AS1	-0.301709	2.041e-09	negative
BRD4	B4GALT1-AS1	-0.341031	8.92573e-12	negative
BPTF	B4GALT1-AS1	-0.382585	1.17095e-14	negative
TAF1	B4GALT1-AS1	-0.347151	3.56568e-12	negative
PBRM1	B4GALT1-AS1	-0.331731	3.46496e-11	negative
EP300	AC011479.2	0.330979	3.85891e-11	postive
SIRT2	AC011479.2	0.329467	4.78753e-11	postive
HDAC7	AC011479.2	0.316548	2.88133e-10	postive
TAF1	LIMS1-AS1	0.343772	5.93278e-12	postive
KAT6B	LINC00239	-0.330707	4.01206e-11	negative
EP300	LINC00239	-0.327057	6.73574e-11	negative
CREBBP	LINC00239	-0.423388	6.45107e-18	negative
BRD3	LINC00239	-0.322036	1.35837e-10	negative
BRD4	LINC00239	-0.317586	2.50231e-10	negative
PBRM1	LINC00239	-0.364414	2.40093e-13	negative
KAT8	AC008915.2	0.40961	9.13046e-17	postive
EP300	AC008915.2	-0.375641	3.79817e-14	negative
BRD4	AC008915.2	-0.317137	2.65983e-10	negative
TAF1	AC008915.2	-0.391135	2.64457e-15	negative
SMARCA4	AC008915.2	-0.322536	1.2674e-10	negative
PBRM1	AC008915.2	-0.31725	2.61937e-10	negative
HDAC7	FLNB-AS1	0.391004	2.70638e-15	postive
TAF1	FLNB-AS1	0.365987	1.86235e-13	postive
PBRM1	FLNB-AS1	0.343458	6.21756e-12	postive
KAT2A	AC079075.1	0.318595	2.1805e-10	postive
EP300	NADK2-AS1	0.315463	3.33709e-10	postive
ATAD2B	NADK2-AS1	0.31516	3.47654e-10	postive
TAF1	NADK2-AS1	0.300452	2.39726e-09	postive
PBRM1	NADK2-AS1	0.333605	2.6462e-11	postive
EP300	TRIM52-AS1	-0.327796	6.06821e-11	negative
HDAC7	TRIM52-AS1	-0.333315	2.75913e-11	negative
BRD3	TRIM52-AS1	-0.329595	4.70164e-11	negative
ATAD2B	TRIM52-AS1	-0.309666	7.24116e-10	negative
TAF1	TRIM52-AS1	-0.437423	3.81851e-19	negative
HDAC2	LINC00957	-0.34327	6.39535e-12	negative
KAT8	AC145285.2	0.372657	6.24395e-14	postive
SMARCA4	AC104248.1	-0.305295	1.28439e-09	negative
BRD3	MIR155HG	-0.361965	3.5561e-13	negative
KAT6B	BMS1P4	0.307369	9.79802e-10	postive
SMARCA2	SNHG19	-0.311126	5.9672e-10	negative
CREBBP	RNFT1-DT	-0.311804	5.45215e-10	negative
HDAC2	AL592424.1	0.31389	4.12454e-10	postive
ATAD2B	AL592424.1	0.346027	4.22663e-12	postive
KAT2A	AL512770.1	0.301399	2.12374e-09	postive
HDAC7	AL512770.1	0.331242	3.7163e-11	postive
KAT8	AC026471.2	0.527238	1.67904e-28	postive
TAF1	AC026471.2	-0.30975	7.16152e-10	negative
KAT2A	AC135050.3	0.314872	3.61415e-10	postive
KAT8	AC135050.3	0.332431	3.13362e-11	postive
KAT2A	LINC01786	0.328816	5.25203e-11	postive
BRD2	RFX3-AS1	0.301008	2.23276e-09	postive
CREBBP	AL391335.1	0.352744	1.51449e-12	postive
CREBBP	ELF3-AS1	-0.36511	2.14602e-13	negative
CREBBP	SNHG10	-0.337128	1.58587e-11	negative
HDAC5	SNHG10	-0.310302	6.65639e-10	negative
KAT2A	AP000695.2	-0.322188	1.32994e-10	negative
KAT6B	AP000695.2	-0.318138	2.3207e-10	negative
KAT2A	AC245060.2	0.430787	1.47738e-18	postive
EP300	AC245060.2	0.432322	1.0833e-18	postive
CREBBP	AC245060.2	0.447081	5.04888e-20	postive
HDAC4	AC245060.2	0.354112	1.22521e-12	postive
HDAC6	AC245060.2	0.366653	1.67184e-13	postive
HDAC7	AC245060.2	0.415607	2.92451e-17	postive
BRD2	AC245060.2	0.376129	3.49979e-14	postive
BRD4	AC245060.2	0.347996	3.13662e-12	postive
BPTF	AC245060.2	0.324818	9.22378e-11	postive
TAF1	AC245060.2	0.414409	3.67811e-17	postive
PBRM1	AC245060.2	0.301666	2.05229e-09	postive
CREBBP	AC109322.1	-0.339583	1.10573e-11	negative
SIRT2	AC008649.2	0.343298	6.36836e-12	postive
HDAC7	AC008649.2	0.361091	4.0883e-13	postive
BPTF	SEC62-AS1	0.304724	1.38338e-09	postive
ATAD2B	SEC62-AS1	0.301223	2.17212e-09	postive
KAT2A	AC244197.2	0.334338	2.37984e-11	postive
KAT2A	AC087500.2	0.331475	3.59471e-11	postive
EP300	AC025917.1	0.317541	2.51743e-10	postive
CREBBP	AC025917.1	0.34039	9.81446e-12	postive
HDAC7	AC025917.1	0.40329	2.95659e-16	postive
BRD2	AC025917.1	0.389882	3.2977e-15	postive
TAF1	AC025917.1	0.419899	1.27663e-17	postive
DPF3	AL356056.2	0.306023	1.16828e-09	postive
PBRM1	AL356056.2	-0.321611	1.44047e-10	negative
KAT8	RNASEH1-AS1	0.332757	2.99026e-11	postive
EP300	RNASEH1-AS1	-0.340835	9.18893e-12	negative
HDAC7	RNASEH1-AS1	-0.325439	8.45532e-11	negative
YEATS4	RNASEH1-AS1	0.343818	5.89168e-12	postive
HAT1	KRT7-AS	-0.321995	1.36601e-10	negative
HDAC7	KRT7-AS	0.473048	1.57564e-22	postive
DPF1	KRT7-AS	-0.346058	4.20679e-12	negative
KAT2A	LINC00174	0.476411	7.19444e-23	postive
KAT6B	LINC00174	0.316733	2.80971e-10	postive
EP300	LINC00174	0.319819	1.84383e-10	postive
CREBBP	LINC00174	0.314293	3.907e-10	postive
HDAC6	LINC00174	0.359912	4.93052e-13	postive
HDAC7	LINC00174	0.362165	3.44428e-13	postive
BRD2	LINC00174	0.311138	5.95763e-10	postive
BRD4	LINC00174	0.430789	1.47677e-18	postive
BPTF	LINC00174	0.369007	1.13901e-13	postive
BAZ2B	LINC00174	0.301271	2.15895e-09	postive
SMARCA4	LINC00174	0.326048	7.76305e-11	postive
KAT2A	AL928654.2	0.397173	9.00684e-16	postive
HDAC6	AL928654.2	0.33845	1.30641e-11	postive
HDAC7	AL928654.2	0.444463	8.79432e-20	postive
BRD2	AL928654.2	0.371777	7.22323e-14	postive
BPTF	AL928654.2	0.322207	1.32644e-10	postive
TAF1	AL928654.2	0.37287	6.0277e-14	postive
HDAC7	AC012615.4	0.328267	5.67672e-11	postive
CREBBP	AC060766.5	0.31762	2.49066e-10	postive
BRD2	AC060766.5	0.318708	2.14686e-10	postive
TAF1	AC060766.5	0.392668	2.01596e-15	postive
PBRM1	AC060766.5	0.300232	2.46554e-09	postive
BAZ2B	AC112512.1	0.302751	1.78528e-09	postive
KAT2B	LINC02257	0.312032	5.28875e-10	postive
YEATS4	LINC02257	-0.307138	1.00992e-09	negative
SIRT2	AC011465.1	0.304995	1.33554e-09	postive
BRD4	AC011465.1	0.322161	1.33498e-10	postive
SMARCA2	AL391152.1	-0.320165	1.75816e-10	negative
KAT6A	Z68871.1	0.309037	7.86809e-10	postive
BRD2	Z68871.1	0.302395	1.86882e-09	postive
BRD3	Z68871.1	0.337564	1.48783e-11	postive
ATAD2B	Z68871.1	0.350085	2.28025e-12	postive
TAF1	Z68871.1	0.558245	1.96219e-32	postive
KAT8	ILF3-DT	0.330239	4.28951e-11	postive
KAT2A	AL596202.1	0.319249	1.99376e-10	postive
HDAC2	AL596202.1	0.382504	1.18728e-14	postive
HDAC7	AC005306.1	0.360245	4.67672e-13	postive
CREBBP	AL354993.1	0.329399	4.83466e-11	postive
KAT2A	ERI3-IT1	0.348103	3.08563e-12	postive
CREBBP	ERI3-IT1	0.331618	3.52185e-11	postive
HDAC7	ERI3-IT1	0.354974	1.07141e-12	postive
BRD2	ERI3-IT1	0.31443	3.83553e-10	postive
TAF1	ERI3-IT1	0.315861	3.16214e-10	postive
EP300	AC009779.4	-0.333819	2.56537e-11	negative
CREBBP	AC009779.4	-0.305055	1.32511e-09	negative
HDAC7	AC009779.4	-0.326118	7.68722e-11	negative
TAF1	AC009779.4	-0.359395	5.35085e-13	negative
SMARCA2	BBOX1-AS1	-0.363943	2.59004e-13	negative
HDAC7	AC007533.1	0.310984	6.08089e-10	postive
BAZ2B	AC007533.1	0.308839	8.07629e-10	postive
BRD4	AC010300.1	0.337269	1.55357e-11	postive
BAZ2B	AC010300.1	0.338835	1.23464e-11	postive
SMARCA4	AC010300.1	0.313428	4.3881e-10	postive
KAT6A	AC016705.2	0.321334	1.49668e-10	postive
KAT6B	AC108727.1	0.349578	2.46414e-12	postive
BRD4	AC108727.1	0.302298	1.89244e-09	postive
BAZ2B	AC108727.1	0.321278	1.50835e-10	postive
HDAC2	AL445250.1	0.318739	2.13792e-10	postive
HDAC2	AL049838.1	0.31416	3.97757e-10	postive
KAT2A	AC008735.1	0.321972	1.37027e-10	postive
HDAC7	AC008735.1	0.329033	5.09247e-11	postive
TAF1	AC008735.1	0.350354	2.18832e-12	postive
BAZ2B	LINC01004	0.351796	1.75311e-12	postive
HDAC10	ARHGAP31-AS1	-0.339809	1.06953e-11	negative
EP300	AC009812.3	0.344844	5.05107e-12	postive
TAF1	SNHG5	-0.306884	1.04403e-09	negative
CREBBP	LINC01637	-0.392066	2.2429e-15	negative
HDAC10	LINC01637	0.373778	5.18344e-14	postive
BPTF	LINC01637	-0.319981	1.80334e-10	negative
SMARCA4	LINC01637	-0.30444	1.43532e-09	negative
SMARCA4	AC008567.2	0.410139	8.26493e-17	postive
BRD2	AC011477.3	0.312782	4.78479e-10	postive
TAF1	AC011477.3	0.316264	2.9945e-10	postive
SMARCA4	AC011477.3	0.316092	3.06497e-10	postive
EP300	ENTPD3-AS1	-0.376419	3.33374e-14	negative
CREBBP	ENTPD3-AS1	-0.386009	6.48697e-15	negative
HDAC4	ENTPD3-AS1	-0.31745	2.54903e-10	negative
BRD2	ENTPD3-AS1	-0.324003	1.03351e-10	negative
BRD4	ENTPD3-AS1	-0.319474	1.93333e-10	negative
ATAD2B	ENTPD3-AS1	-0.331276	3.69829e-11	negative
TAF1	ENTPD3-AS1	-0.306516	1.09548e-09	negative
SMARCA4	ENTPD3-AS1	-0.382361	1.21666e-14	negative
KAT2A	AC027601.1	0.377455	2.80063e-14	postive
HDAC6	AC027601.1	0.315934	3.13123e-10	postive
HDAC7	AC027601.1	0.34472	5.14643e-12	postive
BPTF	AC027601.1	0.311392	5.75989e-10	postive
HDAC7	AL355803.1	0.31468	3.70861e-10	postive
YEATS4	AL355803.1	-0.307052	1.02136e-09	negative
KAT2A	AP006623.1	0.387671	4.85786e-15	postive
KAT6B	AP006623.1	0.303783	1.56263e-09	postive
CREBBP	AP006623.1	0.327201	6.59992e-11	postive
HDAC7	AP006623.1	0.302519	1.83931e-09	postive
BRD4	AP006623.1	0.313268	4.48367e-10	postive
KAT2A	AC011005.4	0.370791	8.49897e-14	postive
CREBBP	AC011005.4	0.361205	4.01473e-13	postive
HDAC6	AC011005.4	0.364293	2.44824e-13	postive
BRD2	AC011005.4	0.391766	2.36541e-15	postive
BRD3	AC011005.4	0.335837	1.91446e-11	postive
BPTF	AC011005.4	0.32829	5.65854e-11	postive
ATAD2B	AC011005.4	0.302972	1.73518e-09	postive
SMARCA4	AC011005.4	0.376249	3.43037e-14	postive
PBRM1	AC011005.4	0.402975	3.13302e-16	postive
SIRT2	AC083799.1	-0.372088	6.86114e-14	negative
KAT6A	AC087623.1	0.331172	3.75423e-11	postive
KAT2B	AC022509.1	0.378081	2.52011e-14	postive
KAT8	AC008752.1	0.387658	4.8685e-15	postive
KAT2A	AC005387.2	0.379864	1.86296e-14	postive
BRD2	HCG18	0.521634	7.82352e-28	postive
BPTF	HCG18	0.30618	1.14455e-09	postive
PBRM1	RBPMS-AS1	-0.308744	8.17824e-10	negative
KAT7	AC007780.1	0.36537	2.05792e-13	postive
KAT2A	LINC00342	0.357186	7.58065e-13	postive
HDAC2	C9orf139	-0.301849	2.00483e-09	negative
HDAC10	C9orf139	0.353756	1.29484e-12	postive
KAT2A	CR936218.1	0.402191	3.61816e-16	postive
KAT6A	CR936218.1	0.322644	1.24847e-10	postive
EP300	CR936218.1	0.414654	3.5099e-17	postive
CREBBP	CR936218.1	0.392036	2.2552e-15	postive
HDAC7	CR936218.1	0.411779	6.06465e-17	postive
BRD2	CR936218.1	0.376319	3.38994e-14	postive
BRD3	CR936218.1	0.301398	2.12413e-09	postive
BPTF	CR936218.1	0.392875	1.94311e-15	postive
TAF1	CR936218.1	0.429179	2.04177e-18	postive
PBRM1	CR936218.1	0.372208	6.72617e-14	postive
EP300	AC006213.1	0.373358	5.55887e-14	postive
BRD3	AC006213.1	0.344427	5.37744e-12	postive
ATAD2B	AC006213.1	0.381264	1.46787e-14	postive
TAF1	AC006213.1	0.350679	2.08185e-12	postive
PBRM1	AC006213.1	0.361983	3.54625e-13	postive
KAT6A	SNHG15	-0.394276	1.51427e-15	negative
KAT7	SNHG15	-0.305678	1.22194e-09	negative
EP300	SNHG15	-0.361774	3.66651e-13	negative
CREBBP	SNHG15	-0.390294	3.06716e-15	negative
BRD3	SNHG15	-0.338371	1.3218e-11	negative
TAF1	SNHG15	-0.382955	1.09882e-14	negative
HDAC7	AL031666.2	0.302663	1.80549e-09	postive
KAT8	AC007950.1	-0.327808	6.05778e-11	negative
KAT8	LCMT1-AS1	0.324344	9.85472e-11	postive
KAT2A	LINC02519	0.312177	5.18762e-10	postive
KAT8	AC009113.1	0.334325	2.38459e-11	postive
KAT8	TP53TG1	0.327209	6.59225e-11	postive
KAT6A	TP53TG1	-0.390526	2.94448e-15	negative
EP300	TP53TG1	-0.426585	3.42769e-18	negative
CREBBP	TP53TG1	-0.30341	1.63984e-09	negative
HDAC7	TP53TG1	-0.324725	9.3443e-11	negative
BRD2	TP53TG1	-0.345414	4.63557e-12	negative
BRD3	TP53TG1	-0.415946	2.74034e-17	negative
BPTF	TP53TG1	-0.31416	3.9778e-10	negative
ATAD2B	TP53TG1	-0.402924	3.16282e-16	negative
TAF1	TP53TG1	-0.475145	9.67206e-23	negative
PBRM1	TP53TG1	-0.381896	1.31761e-14	negative
KAT2A	AL683813.1	0.314746	3.67612e-10	postive
BRD4	AL683813.1	0.306709	1.06815e-09	postive
SMARCA4	AL683813.1	0.3297	4.63156e-11	postive
KAT2A	MORF4L2-AS1	0.35315	1.4224e-12	postive
BRD2	MORF4L2-AS1	0.329112	5.03583e-11	postive
TAF1	MORF4L2-AS1	0.308963	7.94584e-10	postive
HDAC4	SNHG9	-0.362186	3.43278e-13	negative
HDAC7	SNHG9	-0.32867	5.36136e-11	negative
BRD2	SNHG9	-0.322628	1.25133e-10	negative
TAF1	SNHG9	-0.408297	1.16793e-16	negative
KAT2A	MED14OS	-0.369258	1.09321e-13	negative
BRD4	MED14OS	-0.330499	4.13328e-11	negative
KAT2A	AC005746.1	0.41316	4.66644e-17	postive
EP300	AC005746.1	0.311099	5.98836e-10	postive
CREBBP	AC005746.1	0.381594	1.38741e-14	postive
HDAC4	AC005746.1	0.310554	6.43826e-10	postive
HDAC7	AC005746.1	0.380155	1.77329e-14	postive
BRD2	AC005746.1	0.373971	5.01998e-14	postive
BPTF	AC005746.1	0.346428	3.97829e-12	postive
HDAC7	NNT-AS1	-0.317943	2.38324e-10	negative
HDAC2	LINC02315	0.303656	1.58845e-09	postive
SMARCA2	LINC02315	-0.316167	3.03378e-10	negative
BRD2	DNAH10OS	0.342251	7.44606e-12	postive
BRD4	DNAH10OS	0.31327	4.48217e-10	postive
SMARCA4	DNAH10OS	0.311225	5.88927e-10	postive
HDAC10	AC087289.1	0.399424	5.99437e-16	postive
YEATS4	AC107032.2	0.305407	1.26586e-09	postive
EP300	AC093582.1	0.324545	9.58179e-11	postive
CREBBP	AC093582.1	0.309578	7.32622e-10	postive
BRD2	AC093582.1	0.315404	3.3636e-10	postive
BPTF	AC093582.1	0.302539	1.83454e-09	postive
KAT8	TIPARP-AS1	0.320738	1.62502e-10	postive
CREBBP	TIPARP-AS1	-0.337809	1.43529e-11	negative
HDAC4	TIPARP-AS1	-0.334816	2.22083e-11	negative
BRD2	TIPARP-AS1	-0.301785	2.02124e-09	negative
BRD3	TIPARP-AS1	-0.379418	2.00958e-14	negative
TAF1	TIPARP-AS1	-0.370305	9.2059e-14	negative
SMARCA2	TIPARP-AS1	-0.34387	5.84574e-12	negative
KAT2B	AL645608.4	-0.387305	5.17789e-15	negative
HDAC2	AL645608.4	0.327735	6.12013e-11	postive
DPF1	AL645608.4	0.304944	1.34434e-09	postive
KAT6A	AC015922.2	0.302182	1.92072e-09	postive
EP300	AC015922.2	0.301289	2.15392e-09	postive
CREBBP	AC015922.2	0.369698	1.0171e-13	postive
HDAC4	AC015922.2	0.309154	7.74808e-10	postive
KAT6B	LINC02285	-0.306711	1.06785e-09	negative
BRD4	LINC02285	-0.306148	1.14931e-09	negative
BPTF	LINC02285	-0.368904	1.15843e-13	negative
SMARCA4	LINC02285	-0.318779	2.12615e-10	negative
KAT2B	AC004540.2	-0.348787	2.78072e-12	negative
HDAC2	AC004540.2	0.314095	4.01243e-10	postive
HDAC7	AC015802.1	0.349878	2.35381e-12	postive
BPTF	AC015802.1	0.345799	4.37434e-12	postive
TAF1	AC015802.1	0.325612	8.25237e-11	postive
HDAC10	AL158151.4	0.338677	1.26366e-11	postive
KAT2A	AC073655.2	0.387315	5.16853e-15	postive
BRD2	AC073655.2	0.305035	1.32855e-09	postive
BPTF	AC073655.2	0.366519	1.7085e-13	postive
KAT2B	AC022034.3	0.353654	1.31552e-12	postive
SMARCA2	AC022034.3	0.330708	4.01129e-11	postive
CREBBP	AC018521.5	-0.340104	1.02387e-11	negative
KAT2B	LINC00954	-0.301261	2.16175e-09	negative
KAT6A	PPP4R1-AS1	-0.311492	5.68386e-10	negative
CREBBP	PPP4R1-AS1	-0.343221	6.44269e-12	negative
BRD2	PPP4R1-AS1	-0.31403	4.04749e-10	negative
BRD3	PPP4R1-AS1	-0.311724	5.51077e-10	negative
TAF1	PPP4R1-AS1	-0.351636	1.79685e-12	negative
KAT2A	AC137894.1	0.310764	6.26113e-10	postive
HDAC7	AC137894.1	0.328797	5.26621e-11	postive
SMARCA4	AC137894.1	0.304039	1.51176e-09	postive
DPF3	AC104964.1	0.305108	1.31613e-09	postive
HDAC7	AC016738.1	0.394051	1.57641e-15	postive
KAT6B	AL132656.2	0.311306	5.82627e-10	postive
HDAC10	AL590369.1	0.302395	1.86887e-09	postive
BRD4	AC010335.1	0.364716	2.28714e-13	postive
KAT8	AC024230.1	0.319588	1.90316e-10	postive
KAT6B	AC007619.1	0.341275	8.60858e-12	postive
BRD4	AC007619.1	0.316614	2.85556e-10	postive
BAZ2B	AC007619.1	0.396335	1.04729e-15	postive
KAT6A	AL353804.1	0.327836	6.03385e-11	postive
CREBBP	AL353804.1	0.326996	6.79378e-11	postive
HDAC4	AL353804.1	0.30389	1.54114e-09	postive
BRD2	AL353804.1	0.340919	9.07567e-12	postive
BRD3	AL353804.1	0.359301	5.43159e-13	postive
TAF1	AL353804.1	0.422647	7.46234e-18	postive
HDAC7	AL117209.1	0.407977	1.23976e-16	postive
TAF1	AL117209.1	0.366049	1.84393e-13	postive
BRD2	AL359232.1	-0.304908	1.35063e-09	negative
HDAC7	AC004466.1	0.50191	1.41069e-25	postive
HDAC10	AC004466.1	0.321987	1.36749e-10	postive
HDAC4	AC009955.3	0.304493	1.42538e-09	postive
KAT6A	AP001453.2	-0.368415	1.25491e-13	negative
KAT6B	AP001453.2	-0.336149	1.82951e-11	negative
EP300	AP001453.2	-0.315291	3.41549e-10	negative
CREBBP	AP001453.2	-0.496842	5.07901e-25	negative
HDAC4	AP001453.2	-0.386576	5.87853e-15	negative
HDAC5	AP001453.2	-0.372909	5.98918e-14	negative
HDAC6	AP001453.2	-0.371096	8.08234e-14	negative
BRD2	AP001453.2	-0.442008	1.47322e-19	negative
BRD3	AP001453.2	-0.359651	5.13809e-13	negative
BRD4	AP001453.2	-0.31501	3.54752e-10	negative
TAF1	AP001453.2	-0.462706	1.66376e-21	negative
SMARCA4	AP001453.2	-0.323588	1.09509e-10	negative
PBRM1	AP001453.2	-0.333788	2.57687e-11	negative
KAT2A	AC073332.1	-0.300307	2.44218e-09	negative
KAT6A	AC073332.1	-0.367032	1.5719e-13	negative
EP300	AC073332.1	-0.327201	6.59977e-11	negative
CREBBP	AC073332.1	-0.354659	1.12525e-12	negative
HDAC7	AC073332.1	-0.351451	1.84876e-12	negative
BRD2	AC073332.1	-0.304133	1.49344e-09	negative
BRD3	AC073332.1	-0.391362	2.54036e-15	negative
ATAD2B	AC073332.1	-0.357594	7.10895e-13	negative
TAF1	AC073332.1	-0.350613	2.10285e-12	negative
SMARCA4	AC073332.1	-0.353248	1.40092e-12	negative
PBRM1	AC073332.1	-0.338174	1.36061e-11	negative
HDAC10	AL591895.1	0.302566	1.82835e-09	postive
TAF1	AC016876.1	-0.328083	5.82685e-11	negative
BRD4	AC020913.3	0.45864	4.1131e-21	postive
SMARCA4	AC020913.3	0.346492	3.93969e-12	postive
HDAC11	HDAC11-AS1	0.395626	1.18951e-15	postive
SMARCA2	AC068473.4	0.310775	6.2517e-10	postive
BRD2	MIR193BHG	-0.303935	1.53212e-09	negative
BRD2	AC008770.3	0.335529	2.00222e-11	postive
BRD4	AC008770.3	0.308356	8.60696e-10	postive
TAF1	AC008770.3	0.346066	4.20151e-12	postive
SMARCA4	AC008770.3	0.389451	3.55732e-15	postive
PBRM1	AC008770.3	0.311145	5.9519e-10	postive
HDAC11	AC022007.1	0.343769	5.93541e-12	postive
KAT2A	AC007566.1	0.351516	1.83047e-12	postive
HDAC7	AC007566.1	0.317386	2.57124e-10	postive
TAF1	SNHG18	-0.308813	8.1045e-10	negative
DPF3	AC012645.3	0.386348	6.11616e-15	postive
HDAC7	AC022893.1	0.303676	1.58446e-09	postive
KAT6A	AC106897.1	-0.355317	1.01563e-12	negative
EP300	AC106897.1	-0.392196	2.19216e-15	negative
CREBBP	AC106897.1	-0.353187	1.41425e-12	negative
BRD2	AC106897.1	-0.331896	3.38403e-11	negative
BRD3	AC106897.1	-0.35085	2.02796e-12	negative
BPTF	AC106897.1	-0.361755	3.67719e-13	negative
ATAD2B	AC106897.1	-0.402381	3.494e-16	negative
TAF1	AC106897.1	-0.42897	2.12905e-18	negative
SMARCA4	AC106897.1	-0.320741	1.62417e-10	negative
PBRM1	AC106897.1	-0.353104	1.43256e-12	negative
HDAC7	AC087392.2	0.324118	1.01707e-10	postive
HDAC10	AL662791.1	-0.352195	1.64859e-12	negative
HDAC7	AC010809.1	0.329014	5.10635e-11	postive
HDAC7	IGBP1-AS1	0.332964	2.90217e-11	postive
TAF1	IGBP1-AS1	0.331136	3.77317e-11	postive
KAT8	LINC01011	0.385588	6.97811e-15	postive
BAZ2B	LINC01011	0.382606	1.16676e-14	postive
KAT2A	AC004771.3	0.331773	3.44437e-11	postive
KAT2B	AC020922.3	-0.329085	5.05473e-11	negative
HDAC5	AC005037.1	-0.332725	3.00377e-11	negative
HDAC2	BVES-AS1	0.357754	6.93242e-13	postive
HDAC2	AC125257.1	0.304092	1.50146e-09	postive
KAT8	AC145098.1	-0.328407	5.56554e-11	negative
TAF1	AC145098.1	0.321249	1.51441e-10	postive
YEATS4	AC145098.1	-0.35511	1.04892e-12	negative
KAT8	NIFK-AS1	0.378275	2.43878e-14	postive
BAZ2B	NIFK-AS1	0.313132	4.56615e-10	postive
SMARCA2	NIFK-AS1	-0.34312	6.54013e-12	negative
KAT2A	LENG8-AS1	0.350075	2.2837e-12	postive
HDAC7	NEAT1	0.330363	4.21389e-11	postive
HDAC10	NEAT1	0.363663	2.70926e-13	postive
YEATS4	NEAT1	-0.328254	5.68709e-11	negative
HDAC5	AC022784.1	-0.303897	1.53975e-09	negative
KAT6A	LINC01063	-0.323045	1.18091e-10	negative
EP300	LINC01063	-0.359454	5.30092e-13	negative
CREBBP	LINC01063	-0.421468	9.40152e-18	negative
HDAC7	LINC01063	-0.325471	8.41749e-11	negative
BRD2	LINC01063	-0.353268	1.39654e-12	negative
TAF1	LINC01063	-0.336715	1.68449e-11	negative
SMARCA2	LINC01063	-0.320515	1.6756e-10	negative
PBRM1	LINC01063	-0.316691	2.82581e-10	negative
BRD4	AC008543.3	0.323927	1.04448e-10	postive
BPTF	AC008543.3	0.308675	8.25292e-10	postive
SMARCA4	AC008543.3	0.436208	4.90298e-19	postive
PBRM1	AC008543.3	0.317011	2.70586e-10	postive
HDAC7	AC092143.3	0.312845	4.74461e-10	postive
KAT2B	AL451042.1	0.320252	1.73743e-10	postive
HDAC7	AL451042.1	0.433049	9.34584e-19	postive
YEATS4	AL451042.1	-0.317531	2.52104e-10	negative
KAT2B	AC010931.2	-0.301019	2.22985e-09	negative
KAT6A	FOXN3-AS1	-0.30736	9.80969e-10	negative
KAT6B	FOXN3-AS1	-0.328742	5.3072e-11	negative
CREBBP	FOXN3-AS1	-0.351058	1.96396e-12	negative
HDAC4	FOXN3-AS1	-0.336494	1.73979e-11	negative
BRD2	FOXN3-AS1	-0.358967	5.72536e-13	negative
BRD4	FOXN3-AS1	-0.380181	1.76544e-14	negative
BPTF	FOXN3-AS1	-0.314961	3.57093e-10	negative
ATAD2B	FOXN3-AS1	-0.348274	3.00664e-12	negative
TAF1	FOXN3-AS1	-0.314138	3.9896e-10	negative
SMARCA4	FOXN3-AS1	-0.388586	4.13964e-15	negative
PBRM1	FOXN3-AS1	-0.37704	3.00348e-14	negative
KAT6B	TRAPPC12-AS1	0.326075	7.73329e-11	postive
EP300	TRAPPC12-AS1	0.352757	1.51141e-12	postive
CREBBP	TRAPPC12-AS1	0.362272	3.38595e-13	postive
HDAC4	TRAPPC12-AS1	0.339581	1.10611e-11	postive
BRD2	TRAPPC12-AS1	0.347615	3.32341e-12	postive
BRD3	TRAPPC12-AS1	0.322517	1.27073e-10	postive
BRD4	TRAPPC12-AS1	0.318551	2.19355e-10	postive
BPTF	TRAPPC12-AS1	0.366368	1.75097e-13	postive
ATAD2B	TRAPPC12-AS1	0.421463	9.41159e-18	postive
TAF1	TRAPPC12-AS1	0.421643	9.08475e-18	postive
SMARCA4	TRAPPC12-AS1	0.375134	4.13428e-14	postive
PBRM1	TRAPPC12-AS1	0.318789	2.12339e-10	postive
KAT2B	CACNA1C-AS2	-0.348974	2.70252e-12	negative
HDAC2	CACNA1C-AS2	0.31754	2.51797e-10	postive
YEATS4	CACNA1C-AS2	0.313977	4.07682e-10	postive
SIRT2	LINC01534	0.300509	2.38002e-09	postive
KAT6B	AL162171.1	0.384924	7.82784e-15	postive
EP300	AL162171.1	0.480718	2.60276e-23	postive
CREBBP	AL162171.1	0.423964	5.75974e-18	postive
HDAC7	AL162171.1	0.304245	1.47198e-09	postive
BPTF	AL162171.1	0.305983	1.17444e-09	postive
TAF1	AL162171.1	0.34343	6.24411e-12	postive
PBRM1	AL162171.1	0.358316	6.34553e-13	postive
HDAC10	AL121895.1	0.346425	3.97995e-12	postive
YEATS4	AL121895.1	-0.336818	1.65943e-11	negative
KAT2A	AL109811.1	0.395135	1.2988e-15	postive
KAT6B	LINC01494	0.327368	6.4461e-11	postive
CREBBP	LINC01494	0.304309	1.4598e-09	postive
HDAC4	LINC01494	0.359034	5.66575e-13	postive
CREBBP	AC019103.1	0.304738	1.38087e-09	postive
SMARCA2	ZFAS1	-0.330534	4.11246e-11	negative
KAT8	AL512625.1	0.32023	1.74247e-10	postive
KAT6B	AC090519.1	0.314071	4.02563e-10	postive
HDAC7	AC090519.1	0.390247	3.09284e-15	postive
BRD2	AC090519.1	0.340229	1.00512e-11	postive
BPTF	AC090519.1	0.379441	2.00197e-14	postive
TAF1	AC090519.1	0.37002	9.64799e-14	postive
KAT6B	AL354920.1	-0.306642	1.07762e-09	negative
CREBBP	AL354920.1	-0.327613	6.22661e-11	negative
HDAC7	AL354920.1	-0.308324	8.64319e-10	negative
KAT2B	CACNA1C-AS1	-0.347634	3.31353e-12	negative
KAT2A	AL034550.1	0.397351	8.72305e-16	postive
KAT6A	AL034550.1	0.338509	1.29517e-11	postive
EP300	AL034550.1	0.402154	3.64242e-16	postive
CREBBP	AL034550.1	0.397726	8.151e-16	postive
HDAC4	AL034550.1	0.33278	2.98017e-11	postive
HDAC6	AL034550.1	0.319583	1.90458e-10	postive
HDAC7	AL034550.1	0.519131	1.54129e-27	postive
BRD2	AL034550.1	0.360797	4.28378e-13	postive
BRD4	AL034550.1	0.349691	2.4222e-12	postive
TAF1	AL034550.1	0.427501	2.85626e-18	postive
KAT2B	AP001178.3	-0.303534	1.61368e-09	negative
HDAC10	AC103706.1	0.370669	8.67136e-14	postive
KAT2B	PSMB8-AS1	0.302545	1.83321e-09	postive
KAT6B	PSMB8-AS1	-0.305528	1.24611e-09	negative
HDAC4	PSMB8-AS1	-0.337172	1.57559e-11	negative
ATAD2B	PSMB8-AS1	-0.323936	1.04325e-10	negative
SMARCA4	PSMB8-AS1	-0.334052	2.48041e-11	negative
PBRM1	PSMB8-AS1	-0.33902	1.20149e-11	negative
HDAC10	AC008555.1	-0.319684	1.87843e-10	negative
BPTF	AC087749.1	0.371717	7.29454e-14	postive
CREBBP	LINC01752	-0.312757	4.80082e-10	negative
KAT2A	AC060780.1	0.605591	2.67566e-39	postive
CREBBP	AC060780.1	0.342011	7.7165e-12	postive
HDAC5	AC060780.1	0.44509	7.70231e-20	postive
BPTF	AC060780.1	0.30278	1.77859e-09	postive
KAT8	AC026471.1	0.373737	5.2195e-14	postive
CREBBP	AC108134.1	0.300974	2.24268e-09	postive
HDAC10	AC108134.1	0.308048	8.96207e-10	postive
SMARCA2	AL136018.1	0.309206	7.69445e-10	postive
BPTF	AC116025.2	0.303059	1.71579e-09	postive
KAT8	AC231981.1	0.357605	7.09693e-13	postive
HDAC4	AC012313.1	0.311522	5.66098e-10	postive
TAF1	AC012313.1	0.346967	3.66657e-12	postive
BRD4	AC008686.1	0.352111	1.67017e-12	postive
TAF1	CRIM1-DT	-0.339603	1.10248e-11	negative
PBRM1	CRIM1-DT	-0.305079	1.32099e-09	negative
HDAC6	AC115618.2	0.373886	5.09149e-14	postive
TAF1	AC115618.2	0.304245	1.47203e-09	postive
KAT2A	AC105339.2	0.34427	5.50542e-12	postive
BRD2	AC105339.2	0.305672	1.22302e-09	postive
SMARCA2	DSCR9	-0.331301	3.68537e-11	negative
HDAC2	LINC02588	0.315461	3.33805e-10	postive
KAT7	MAP3K14-AS1	0.336765	1.67232e-11	postive
HDAC7	AC011442.1	0.317728	2.45414e-10	postive
SMARCA4	AC011442.1	0.372339	6.58174e-14	postive
SMARCA2	AL589743.1	-0.338204	1.35459e-11	negative
KAT2A	AL031600.1	0.429299	1.99313e-18	postive
EP300	AL031600.1	0.306803	1.05515e-09	postive
CREBBP	AL031600.1	0.477747	5.25636e-23	postive
HDAC6	AL031600.1	0.340545	9.59168e-12	postive
HDAC7	AL031600.1	0.44597	6.39312e-20	postive
BRD2	AL031600.1	0.355381	1.00557e-12	postive
TAF1	AL031600.1	0.321064	1.55354e-10	postive
PBRM1	AL031600.1	0.304174	1.4856e-09	postive
EP300	AC016590.2	0.325907	7.91833e-11	postive
CREBBP	AC016590.2	0.343458	6.21812e-12	postive
HDAC4	AC016590.2	0.348734	2.80295e-12	postive
TAF1	AC016590.2	0.333631	2.63617e-11	postive
PBRM1	AC016590.2	0.301427	2.1161e-09	postive
PBRM1	AC010636.1	0.33993	1.05048e-11	postive
BRD4	TONSL-AS1	0.345401	4.64483e-12	postive
SMARCA4	TONSL-AS1	0.311596	5.60524e-10	postive
KAT2A	AC011450.1	0.300029	2.53031e-09	postive
PBRM1	AC011450.1	0.315587	3.28151e-10	postive
HDAC7	SBF2-AS1	-0.300419	2.4075e-09	negative
KAT2A	AP006621.2	0.362573	3.22672e-13	postive
[truncated: 993 more rows]
